# Supplementary material for: Down-regulation of colon mucin production induced by Eimeria pragensis infection in mice
Source: Front Parasitol. 2025 Jun 24;4:1621486. doi: 10.3389/fpara.2025.1621486 (PMC12234464; doi:10.3389/fpara.2025.1621486)
Supplement: Supplementary file 3 [file Table2.xlsx]

## Sheet: 3 dpi
Table S2. Differential Expression Genes (DEGs) of Host RNA-seq
Gene.ID	Name	Expression	logFC
100217463	small nucleolar RNA, C/D box 98	Down	-7.60493
100125246	T cell receptor beta, D region 1	Down	-6.00339
100125250	T cell receptor beta joining 1-3	Down	-5.94544
100216530	small nucleolar RNA, C/D box 118	Down	-5.76781
100115376	T cell receptor delta joining 1	Down	-5.43032
56388	cytochrome P450, family 3, subfamily a, polypeptide 25	Down	-5.34393
115487245	predicted gene, 23316	Down	-5.29866
115487496	predicted gene, 23819	Down	-5.26377
115487886	predicted gene, 23451	Down	-5.26005
19694	regenerating islet-derived 3 alpha	Down	-5.22738
115489080	predicted gene, 57665	Down	-5.20174
115488053	predicted gene, 23508	Down	-5.14977
115486069	predicted gene, 23119	Down	-5.12854
777657	immunoglobulin heavy diversity 1-1	Down	-5.08526
115489848	predicted gene, 23336	Down	-5.06684
102467257	nuclear encoded tRNA asparagine 8 (anticodon GTT)	Down	-5.05833
115488833	small nucleolar RNA, C/D box 60	Down	-5.05609
115489599	predicted gene, 22192	Down	-5.01081
107587	odd-skipped related 2	Down	-4.94254
114483358	microRNA 12193	Down	-5.97776
69983	sucrase isomaltase	Down	-4.5749
387158	microRNA 140	Down	-2.32843
18489	regenerating islet-derived 3 beta	Down	-4.38707
387163	microRNA 145a	Down	-1.59986
20494	solute carrier family 10, member 2	Down	-4.24761
12309	S100 calcium binding protein G	Down	-4.21843
15874	islet amyloid polypeptide	Down	-4.08293
105245413	predicted gene 11377	Down	-4.06545
227231	carbamoyl-phosphate synthetase 1	Down	-3.94648
387181	microRNA 186	Down	-2.18036
106407	solute carrier family 51, alpha subunit	Down	-3.83475
13120	cytochrome P450, family 4, subfamily b, polypeptide 1	Down	-3.74584
115488402	predicted gene, 23946	Down	-3.70395
67405	neurotensin	Down	-3.61371
53896	solute carrier family 7 (cationic amino acid transporter, y+ system), member 10	Down	-3.59736
57875	angiopoietin-like 4	Down	-3.44341
235674	acetyl-Coenzyme A acyltransferase 1B	Down	-3.3029
12623	carboxylesterase 1G	Down	-3.25927
11450	adiponectin, C1Q and collagen domain containing	Down	-3.18451
15430	homeobox D10	Down	-3.17163
103968	perilipin 1	Down	-3.16586
14598	gamma-glutamyltransferase 1	Down	-3.1605
100039138	predicted gene 2061	Down	-3.15512
12350	carbonic anhydrase 3	Down	-3.12266
15439	haptoglobin	Down	-3.07203
115485771	predicted gene, 25612	Down	-3.0516
723926	microRNA 25	Down	-6.22072
115488389	predicted gene, 25464	Down	-2.96433
16846	leptin	Down	-2.92921
57264	resistin	Down	-2.89432
100216536	small nucleolar RNA, C/D box 1C	Down	-2.87799
244757	galactosidase, beta 1-like 2	Down	-2.77175
102467393	nuclear encoded tRNA trytophan 5 (anticodon CCA)	Down	-2.76479
100526466	microRNA 3060	Down	-1.949
15436	homeobox D4	Down	-2.70632
15416	homeobox B8	Down	-2.69096
13106	cytochrome P450, family 2, subfamily e, polypeptide 1	Down	-2.63736
246747	adipogenin	Down	-2.61018
19695	regenerating islet-derived 3 gamma	Down	-2.60553
100217438	small Cajal body-specific RNA 2	Down	-2.59947
11770	fatty acid binding protein 4, adipocyte	Down	-2.59801
11537	complement factor D	Down	-2.59461
15414	homeobox B6	Down	-2.52328
15438	homeobox D9	Down	-2.5005
14311	cell death-inducing DFFA-like effector c	Down	-2.49344
15410	homeobox B3	Down	-2.47742
115487489	predicted gene, 24430	Down	-2.26535
18405	orosomucoid 1	Down	-2.2383
237928	phosphatase, orphan 1	Down	-2.22944
14263	flavin containing monooxygenase 5	Down	-2.21617
545817	cytochrome P450, family 2, subfamily w, polypeptide 1	Down	-2.20926
115489824	predicted gene, 25820	Down	-2.19853
19092	protein kinase, cGMP-dependent, type II	Down	-2.18747
15412	homeobox B4	Down	-2.18628
11847	arginase type II	Down	-2.1181
115488247	predicted gene, 24261	Down	-2.11629
18111	neuronatin	Down	-2.10913
15415	homeobox B7	Down	-2.10291
11754	amine oxidase, copper containing 3	Down	-1.09475
12346	carbonic anhydrase 1	Down	-1.98999
66065	hydroxysteroid (17-beta) dehydrogenase 14	Down	-1.97535
16956	lipoprotein lipase	Down	-1.94532
110612	immunoglobulin lambda variable 2	Down	-1.90731
244152	tsukushi, small leucine rich proteoglycan	Down	-1.89363
26878	UDP-Gal:betaGlcNAc beta 1,3-galactosyltransferase, polypeptide 2	Down	-1.88371
100040049	small integral membrane protein 38	Down	-1.84743
66705	deoxyribonuclease 1-like 2	Down	-1.78873
22041	transferrin	Down	-1.76582
394436	UDP glucuronosyltransferase 1 family, polypeptide A1	Down	-1.72068
381204	N-acetylated alpha-linked acidic dipeptidase-like 1	Down	-1.71344
57435	perilipin 4	Down	-1.71158
115488830	predicted gene, 22589	Down	-1.69039
109857	carbonyl reductase 3	Down	-1.66999
15437	homeobox D8	Down	-1.65581
21835	thyroid hormone responsive	Down	-1.65316
216019	hexokinase domain containing 1	Down	-1.64909
20287	secretin	Down	-1.60909
723909	microRNA 342	Down	-5.43069
224093	family with sequence similarity 43, member A	Down	-1.58494
100217429	small nucleolar RNA, C/D box 64	Down	-1.58048
71306	microfibrillar-associated protein 3-like	Down	-1.56241
110075	bone morphogenetic protein 3	Down	-1.56008
14869	glutathione S-transferase, pi 2	Down	-1.55677
21990	tryptophan hydroxylase 1	Down	-1.55604
115490012	predicted gene, 26424	Down	-1.54062
72077	glucosaminyl (N-acetyl) transferase 3, mucin type	Down	-1.53752
234564	carboxylesterase 1F	Down	-1.51828
72082	cytochrome P450, family 2, subfamily c, polypeptide 55	Down	-1.51802
14555	glycerol-3-phosphate dehydrogenase 1 (soluble)	Down	-1.50109
15360	3-hydroxy-3-methylglutaryl-Coenzyme A synthase 2	Down	-1.49957
75395	homeobox B5 and homeobox B6, opposite strand	Down	-1.49088
94284	UDP glucuronosyltransferase 1 family, polypeptide A6A	Down	-1.47442
12652	chromogranin A	Down	-1.45423
319848	solute carrier family 17 (sodium phosphate), member 4	Down	-1.43612
15413	homeobox B5	Down	-1.39881
12319	carbonic anhydrase 8	Down	-1.39063
22238	UDP glucuronosyltransferase 2 family, polypeptide B5	Down	-1.38359
115487892	predicted gene, 22988	Down	-1.35986
76509	placenta expressed transcript 1	Down	-1.30837
217166	nuclear receptor subfamily 1, group D, member 1	Down	-1.30115
320024	neutral cholesterol ester hydrolase 1	Down	-1.26371
67800	diacylglycerol O-acyltransferase 2	Down	-1.26245
69864	RIKEN cDNA 1810065E05 gene	Down	-1.25358
14319	ferritin heavy polypeptide 1	Down	-1.20745
104086	cytochrome P450, family 27, subfamily a, polypeptide 1	Down	-1.18197
104158	carboxylesterase 1D	Down	-1.18019
58860	ADAM-like, decysin 1	Down	-1.17817
11826	aquaporin 1	Down	-1.1583
11668	aldehyde dehydrogenase family 1, subfamily A1	Down	-1.15304
55990	flavin containing monooxygenase 2	Down	-1.14101
104816	asparaginase	Down	-1.13244
100499529	microRNA 3474	Down	-6.00109
264895	acyl-CoA synthetase family member 2	Down	-1.11037
432720	aldo-keto reductase family 1, member C19	Down	-1.10847
102465774	microRNA 3569	Down	-5.07545
66961	nuclear paraspeckle assembly transcript 1 (non-protein coding)	Down	-1.0948
14419	galanin and GMAP prepropeptide	Down	-1.07987
11551	adrenergic receptor, alpha 2a	Down	-1.07844
111002	MARCKS-like 1, pseudogene 4	Down	-1.07386
12653	chromogranin B	Down	-1.06333
20604	somatostatin	Down	-1.05908
76113	lactoperoxidase	Down	-1.05207
22235	UDP-glucose dehydrogenase	Down	-1.05036
211623	placenta specific 9	Down	-1.00076
723889	microRNA 378a	Down	-1.8576
629915	immunoglobulin heavy variable 1-47	Down	-4.39959
100628625	microRNA 5100	Down	-5.33369
100885828	microRNA 5616	Down	-5.93766
382696	immunoglobulin heavy variable 1-52	Down	-2.54602
102466620	microRNA 6240	Down	-1.87767
102466639	microRNA 6385	Down	-1.77038
12491	CD36 molecule	Down	-1.96355
22264	proline-rich acidic protein 1	Down	-2.56385
226781	solute carrier family 30, member 10	Down	-4.32721
353320	defensin beta 37	Down	-3.63834
780932	immunoglobulin heavy variable 1-55	Down	-1.2271
102466210	microRNA 6955	Down	-2.74005
360217	defensin beta 40	Down	-5.03406
20249	stearoyl-Coenzyme A desaturase 1	Down	-1.94492
102465623	microRNA 7030	Down	-5.95566
780818	immunoglobulin heavy variable V11-2	Down	-1.49784
667914	immunoglobulin kappa variable 3-12	Down	-2.96279
384514	immunoglobulin kappa variable 4-57-1	Down	-1.48638
381831	immunoglobulin kappa variable 4-58	Down	-3.23835
108024	immunoglobulin kappa variable 6-20	Down	-1.59534
102465661	microRNA 7090	Down	-6.07747
102466817	microRNA 7211	Down	-2.48236
102466847	microRNA 7682	Down	-3.78338
677858	immunoglobulin kappa chain variable 8-24	Down	-1.1212
73144	Mir100 Mirlet7a-2 Mir125b-1 cluster host gene	Not sig.	-0.661107
723824	microRNA 103-1	Not sig.	-3.87153
723825	microRNA 103-2	Not sig.	-1.17463
100316669	microRNA 1188	Not sig.	-0.897564
102465778	microRNA 1191b	Not sig.	-1.81588
100316672	microRNA 1192	Not sig.	0.0778227
100316673	microRNA 1193	Not sig.	2.54117
100316676	microRNA 1195	Not sig.	-0.80396
100316751	microRNA 1197	Not sig.	3.50993
244332	defensin beta 14	Not sig.	-0.103547
100316807	microRNA 1198	Not sig.	-3.51796
114482793	microRNA 12180	Not sig.	-4.72765
114482797	microRNA mir-12181	Not sig.	3.661
100302498	small nucleolar RNA, H/ACA box 21	Not sig.	-4.9035
115488456	predicted gene, 25328	Not sig.	-4.89217
114482816	microRNA 12184	Not sig.	-3.34515
114483351	microRNA 12185	Not sig.	-1.10324
100125260	T cell receptor beta joining 2-6	Not sig.	-4.85818
115486999	predicted gene, 24205	Not sig.	-4.82788
115490273	predicted gene, 23245	Not sig.	-4.79418
114483639	microRNA 12186	Not sig.	4.49506
115488399	predicted gene, 57612	Not sig.	-4.71481
100217441	small nucleolar RNA, C/D box 23	Not sig.	-4.7055
114483680	microRNA 12206	Not sig.	3.36543
115486011	predicted gene, 26419	Not sig.	-4.60487
100526515	microRNA 1247	Not sig.	-3.02698
100217460	small nucleolar RNA, C/D box 85	Not sig.	-4.6039
629859	immunoglobulin heavy variable V1-11	Not sig.	2.80163
114483555	predicted gene, 24195	Not sig.	-4.57672
100526461	microRNA 1249	Not sig.	0.0722143
115489055	predicted gene, 24336	Not sig.	-4.55028
268755	Mir124-1 host gene (non-protein coding)	Not sig.	-0.254166
115485688	predicted gene, 24615	Not sig.	-4.52247
387145	microRNA 126a	Not sig.	3.25418
115490051	predicted gene, 22767	Not sig.	-4.51885
100217430	small nucleolar RNA, C/D box 66	Not sig.	-4.51173
102466255	microRNA 1291	Not sig.	-0.738213
102467643	nuclear encoded tRNA cysteine 57 (anticodon GCA)	Not sig.	-4.46272
105246366	Mir133a-1, Mir1b and Mir1a-2 host gene	Not sig.	-0.11285
102466883	microRNA 142b	Not sig.	0.307391
115489572	predicted gene, 25147	Not sig.	-4.39363
387161	microRNA 143	Not sig.	-0.427621
115486264	predicted gene, 22781	Not sig.	-4.38958
115489206	predicted gene, 24061	Not sig.	-4.36079
115488183	predicted gene, 52060	Not sig.	-4.35581
115488034	predicted gene, 25112	Not sig.	-4.3541
115490070	predicted gene, 23090	Not sig.	-4.35269
115487625	predicted gene, 23169	Not sig.	-4.33486
76408	ATP-binding cassette, sub-family C member 3	Not sig.	-0.481748
387166	microRNA 148a	Not sig.	-1.0436
115488994	predicted gene, 23016	Not sig.	-4.31583
115487889	predicted gene, 24143	Not sig.	-4.31172
115486846	predicted gene, 57518	Not sig.	-4.30933
115488686	predicted gene, 24440	Not sig.	-4.29391
115490231	predicted gene, 22887	Not sig.	-4.28349
100653389	Mir155 host gene (non-protein coding)	Not sig.	-1.09955
449562	snoRNA AF357425	Not sig.	-4.27313
115488273	predicted gene, 23779	Not sig.	-4.27236
387174	microRNA 15a	Not sig.	-3.32503
115489634	predicted gene, 22516	Not sig.	-4.17708
104307	RNA U12, small nuclear	Not sig.	-4.13424
387134	microRNA 16-1	Not sig.	-1.3718
337924	cytochrome P450, family 3, subfamily a, polypeptide 44	Not sig.	-4.0578
21641	T cell receptor gamma, variable 7	Not sig.	-4.05035
67330	RIKEN cDNA 1700047M11 gene	Not sig.	-4.03537
75957	Mir17 host gene (non-protein coding)	Not sig.	0.220343
387176	microRNA 181a-2	Not sig.	4.1217
723903	microRNA 181b-2	Not sig.	-4.87187
115488083	predicted gene, 25926	Not sig.	-3.99532
100125251	T cell receptor beta joining 1-4	Not sig.	-3.98723
100316717	microRNA 1839	Not sig.	-0.322492
115486206	predicted gene, 26343	Not sig.	-3.97611
115489320	predicted gene, 57683	Not sig.	-3.94808
115488711	predicted gene, 23706	Not sig.	-3.93565
108168768	predicted gene, 46747	Not sig.	-3.93199
65969	cubilin	Not sig.	-3.92881
102639878	predicted gene, 36086	Not sig.	-3.89202
100316684	microRNA 1898	Not sig.	-0.370444
100124368	T cell receptor alpha joining 21	Not sig.	-3.83743
115489060	predicted gene, 22365	Not sig.	-3.80261
387187	microRNA 192	Not sig.	0.671753
100316688	microRNA 1929	Not sig.	-3.99549
100124340	T cell receptor alpha joining 48	Not sig.	-3.74664
78459	phospholipid scramblase 1 like 1	Not sig.	-3.72628
100316811	microRNA 1930	Not sig.	-2.0375
100302565	small nucleolar RNA, C/D box 68	Not sig.	-3.72425
115488464	predicted gene, 24378	Not sig.	-3.71858
115489667	predicted gene, 23369	Not sig.	-3.70582
115486824	predicted gene, 27991	Not sig.	-3.70437
100316840	microRNA 1934	Not sig.	0.979631
100316812	microRNA 1936	Not sig.	0.633442
100316693	microRNA 1938	Not sig.	0.126401
387189	microRNA 194-1	Not sig.	-0.381812
115487345	predicted gene, 23428	Not sig.	-3.69492
629865	immunoglobulin heavy variable 1-15	Not sig.	0.685676
118567603	predicted gene, 53448	Not sig.	-3.68295
115487237	predicted gene, 23567	Not sig.	-3.68071
115489876	predicted gene, 25127	Not sig.	-3.68071
319562	RIKEN cDNA 9630028B13 gene	Not sig.	-3.67601
118567783	predicted gene, 53585	Not sig.	-3.66388
115485697	predicted gene, 22657	Not sig.	-3.64177
723957	microRNA 194-2	Not sig.	-3.29451
246700	defensin beta 19	Not sig.	1.36878
115487556	predicted gene, 26243	Not sig.	-3.63133
115489188	predicted gene, 23656	Not sig.	-3.62007
115490232	predicted gene, 24311	Not sig.	-3.61784
115488886	predicted gene, 24661	Not sig.	-3.61784
115488177	predicted gene, 52056	Not sig.	-3.6002
115485612	predicted gene, 26147	Not sig.	-3.59662
100125253	T cell receptor beta joining 1-6	Not sig.	-3.59262
17745	tRNA-Val	Not sig.	-3.58288
115487570	predicted gene, 23058	Not sig.	-3.5802
115488873	predicted gene, 24492	Not sig.	-3.5802
100316774	microRNA 1942	Not sig.	4.42203
100316695	microRNA 1943	Not sig.	-4.27899
115487549	predicted gene, 23793	Not sig.	-3.56228
100217452	small nucleolar RNA, C/D box 110	Not sig.	-3.55105
102637815	predicted gene 10589	Not sig.	-3.5475
115488224	predicted gene, 57601	Not sig.	-3.53589
115488713	predicted gene, 25848	Not sig.	-3.52671
69325	RIKEN cDNA 1700012B09 gene	Not sig.	-3.5182
100316698	microRNA 1947	Not sig.	-1.50833
115489609	predicted gene, 24451	Not sig.	-3.51776
115488058	predicted gene, 23787	Not sig.	-3.50855
105244698	RIKEN cDNA 1700108I11 gene	Not sig.	-3.49428
105246096	predicted gene, 41439	Not sig.	-3.48878
102637309	predicted gene, 34154	Not sig.	-3.4884
115490464	predicted gene, 24784	Not sig.	-3.48574
108168139	predicted gene, 46441	Not sig.	-3.47833
100316700	microRNA 1949	Not sig.	-0.0198077
100316775	microRNA 1950	Not sig.	0.753205
115487035	predicted gene, 25267	Not sig.	-3.46473
100316704	microRNA 1953	Not sig.	4.49029
115490084	predicted gene, 25899	Not sig.	-3.44105
115485832	predicted gene, 22807	Not sig.	-3.43389
100316756	microRNA 1955	Not sig.	0.0235458
78019	RIKEN cDNA 4930519K11 gene	Not sig.	-3.42132
108167727	predicted gene, 46157	Not sig.	-3.4185
102639782	predicted gene, 36013	Not sig.	-3.41182
100316706	microRNA 1956	Not sig.	-2.38733
100124371	T cell receptor alpha joining 18	Not sig.	-3.40383
115486288	predicted gene, 26490	Not sig.	-3.39546
108168388	predicted gene, 46630	Not sig.	-3.38656
115486258	predicted gene, 23834	Not sig.	-3.38531
100316709	microRNA 1960	Not sig.	-4.10595
115488077	predicted gene, 24305	Not sig.	-3.35636
100316818	microRNA 1962	Not sig.	2.69772
19842	U1a1 small nuclear RNA	Not sig.	-3.35636
100316710	microRNA 1963	Not sig.	-3.55105
100316711	microRNA 1964	Not sig.	-0.455192
115485640	predicted gene, 24992	Not sig.	-3.325
115487517	predicted gene, 25635	Not sig.	-3.31505
100316819	microRNA 1967	Not sig.	4.60321
115485978	predicted gene, 25093	Not sig.	-3.30518
100316713	microRNA 1968	Not sig.	-0.270267
622283	Mir1a-1 and Mir133a-2 host gene	Not sig.	-0.240097
100316783	microRNA 1b	Not sig.	-2.85031
115489249	predicted gene, 25481	Not sig.	-3.29274
102467525	nuclear encoded tRNA glutamic acid 6 (anticodon TTC)	Not sig.	-3.29064
102467291	nuclear encoded tRNA glutamine 2 (anticodon CTG)	Not sig.	-3.29064
108167787	predicted gene, 46205	Not sig.	-3.28116
118568415	predicted gene, 54057	Not sig.	-3.28035
102467363	nuclear encoded tRNA pheylalanine 7 (anticodon GAA)	Not sig.	-3.27278
115490492	predicted gene, 23751	Not sig.	-3.26653
115488695	predicted gene, 25967	Not sig.	-3.26396
105245001	predicted gene, 40516	Not sig.	-3.26179
115485689	predicted gene, 23377	Not sig.	-3.24767
70800	Mir205 host gene	Not sig.	-1.35612
108168265	predicted gene, 46538	Not sig.	-3.24455
105242826	RIKEN cDNA 2610017A05 gene	Not sig.	-3.2412
387204	microRNA 208a	Not sig.	-4.87083
387206	microRNA 210	Not sig.	-4.32978
115486845	small nucleolar RNA, C/D box 107	Not sig.	-3.22911
102636051	transmembrame protein 274	Not sig.	-3.22358
115489653	predicted gene, 22005	Not sig.	-3.21994
332993	predicted gene 5129	Not sig.	-3.2061
100861571	snoRNA DQ267101	Not sig.	-3.19286
22239	UDP galactosyltransferase 8A	Not sig.	-3.18462
108167451	predicted gene, 45995	Not sig.	-3.1822
102467466	nuclear encoded tRNA arginine 1 (anticodon CCG)	Not sig.	-3.17515
100038363	Mir223 host gene	Not sig.	-0.54048
105244841	predicted gene, 40376	Not sig.	-3.15633
100042498	Mir22 host gene (non-protein coding)	Not sig.	-0.176452
115490298	predicted gene, 24671	Not sig.	-3.13902
208079	RIKEN cDNA A530053G22 gene	Not sig.	-3.13373
115487842	predicted gene, 22068	Not sig.	-3.12334
56373	carboxypeptidase B2	Not sig.	-3.09302
105246238	predicted gene, 41550	Not sig.	-3.08798
18979	paraoxonase 1	Not sig.	-3.08397
115486736	predicted gene, 24088	Not sig.	-3.07426
115489576	predicted gene, 23390	Not sig.	-3.05078
115488111	predicted gene, 24499	Not sig.	-3.05078
115489090	predicted gene, 22082	Not sig.	-3.05037
387216	microRNA 23a	Not sig.	1.50163
105242631	predicted gene, 38790	Not sig.	-3.04034
115490101	predicted gene, 24448	Not sig.	-3.03865
105244930	predicted gene, 40452	Not sig.	-3.03354
723960	microRNA 24-2	Not sig.	-0.0849965
102633983	predicted gene, 31676	Not sig.	-3.01883
115488241	predicted gene, 22628	Not sig.	-3.01477
115488104	predicted gene, 24142	Not sig.	-3.01477
115489768	predicted gene, 25132	Not sig.	-3.01477
115486786	predicted gene, 25790	Not sig.	-3.01477
102636346	predicted gene, 33439	Not sig.	-3.01182
100846986	POU domain, class 5, transcription factor 1, related sequence 1	Not sig.	-3.01036
105245166	predicted gene, 40657	Not sig.	-3.00663
102636251	predicted gene, 33370	Not sig.	-3.0039
115489961	predicted gene, 52714	Not sig.	-2.99627
118567727	uncharacterized LOC118567727	Not sig.	-2.99306
105245170	predicted gene, 40660	Not sig.	-2.9816
102640785	predicted gene, 36769	Not sig.	-2.98101
110761	immunoglobulin kappa joining 3	Not sig.	-0.280997
102632038	predicted gene, 30213	Not sig.	-2.9602
118568393	predicted gene, 54044	Not sig.	-2.95596
105246438	predicted gene, 41728	Not sig.	-2.93047
624584	secretoglobin, family 2B, member 10	Not sig.	-2.92406
387218	microRNA 26a-1	Not sig.	-2.90985
102638541	predicted gene, 35078	Not sig.	-2.90642
243303	predicted gene 454	Not sig.	-2.90309
77171	RIKEN cDNA 8030455M16 gene	Not sig.	-2.89446
102639478	predicted gene, 35782	Not sig.	-2.89063
102634284	predicted gene, 38462	Not sig.	-2.88498
387220	microRNA 27a	Not sig.	0.038657
102637122	predicted gene, 34014	Not sig.	-2.88031
102632391	predicted gene, 30476	Not sig.	-2.87607
102639086	predicted gene 15551	Not sig.	-2.86806
73563	RIKEN cDNA 1700095J12 gene	Not sig.	-2.8678
723830	microRNA 28a	Not sig.	-3.29451
387222	microRNA 29a	Not sig.	-0.249441
75915	biogenesis of lysosomal organelles complex-1, subunit 6, pallidin, opposite strand	Not sig.	-2.85163
102640931	predicted gene, 36878	Not sig.	-2.85122
387223	microRNA 29b-1	Not sig.	-4.23407
102635045	predicted gene, 32481	Not sig.	-2.84642
118568689	predicted gene, 54254	Not sig.	-2.84354
75166	RIKEN cDNA 4930533B01 gene	Not sig.	-2.84124
115489583	predicted gene, 22708	Not sig.	-2.83618
115488888	predicted gene, 22654	Not sig.	-2.8242
115489349	predicted gene, 23462	Not sig.	-2.8242
14412	solute carrier family 6 (neurotransmitter transporter, GABA), member 13	Not sig.	-2.82384
115490245	predicted gene, 22929	Not sig.	-2.81235
100217422	small nucleolar RNA, C/D box 13	Not sig.	-2.80395
115485686	predicted gene, 24338	Not sig.	-2.80054
17200	melanocortin 2 receptor	Not sig.	-2.79539
102640482	predicted gene, 36531	Not sig.	-2.79372
15285	motor neuron and pancreas homeobox 1	Not sig.	-2.79313
15425	homeobox C6	Not sig.	-2.79159
670833	testis expressed 53	Not sig.	-2.78972
78443	RIKEN cDNA A930041C12 gene	Not sig.	-2.7895
115488980	predicted gene, 24384	Not sig.	-2.78904
115487936	predicted gene, 25698	Not sig.	-2.78904
115486049	predicted gene, 25418	Not sig.	-2.78125
380795	Immunoglobulin heavy constant gamma 3	Not sig.	-2.78034
102640361	predicted gene, 36441	Not sig.	-2.76922
115490467	predicted gene, 23960	Not sig.	-2.76231
115485984	predicted gene, 24789	Not sig.	-2.76231
115487622	predicted gene, 22089	Not sig.	-2.75464
723834	microRNA 301	Not sig.	-3.9235
102639517	predicted gene, 35814	Not sig.	-2.7536
115486007	predicted gene, 25617	Not sig.	-2.75296
69147	RIKEN cDNA 2200002J24 gene	Not sig.	-2.75002
105245262	predicted gene, 40740	Not sig.	-2.74864
115487856	predicted gene, 24582	Not sig.	-2.74266
723928	microRNA 302d	Not sig.	-3.64177
115488238	predicted gene, 24507	Not sig.	-2.7345
115487244	predicted gene, 57538	Not sig.	-2.73287
105243062	predicted gene, 39093	Not sig.	-2.72622
102636330	predicted gene, 26878	Not sig.	-2.7262
115485866	predicted gene, 25913	Not sig.	-2.72539
118568575	predicted gene, 54166	Not sig.	-2.72199
115488556	predicted gene, 22353	Not sig.	-2.71636
100526463	microRNA 3058	Not sig.	-0.323696
105243010	predicted gene, 39058	Not sig.	-2.7137
622098	predicted gene 6285	Not sig.	-2.71319
105243435	predicted gene, 39360	Not sig.	-2.71121
102638649	predicted gene, 35162	Not sig.	-2.70743
100043765	predicted gene 4632	Not sig.	-2.69666
115487939	predicted gene, 22061	Not sig.	-2.69604
115488867	predicted gene, 22474	Not sig.	-2.69604
115488095	predicted gene, 23732	Not sig.	-2.69604
115489772	predicted gene, 25039	Not sig.	-2.69604
115490087	predicted gene, 23287	Not sig.	-2.68998
100526467	microRNA 3061	Not sig.	-0.195906
102636260	predicted gene, 33376	Not sig.	-2.6838
102639588	predicted gene 11967	Not sig.	-2.68316
102633873	predicted gene, 31596	Not sig.	-2.67982
115490318	predicted gene, 25284	Not sig.	-2.67232
102634086	predicted gene, 31753	Not sig.	-2.67149
102640981	predicted gene, 36914	Not sig.	-2.66981
100217414	small Cajal body-specific RNA 3A	Not sig.	-2.66916
105245059	predicted gene, 40564	Not sig.	-2.66314
102633061	predicted gene, 30978	Not sig.	-2.65851
100042678	predicted gene 3960	Not sig.	-2.65408
108168371	predicted gene, 46616	Not sig.	-2.65201
115489793	predicted gene, 23025	Not sig.	-2.65139
115489639	predicted gene, 25338	Not sig.	-2.64876
102640814	predicted gene 28497	Not sig.	-2.64801
115485979	predicted gene, 23747	Not sig.	-2.64426
245195	resistin like gamma	Not sig.	-2.64411
434510	predicted gene 5627	Not sig.	-2.64261
67470	ATP binding cassette subfamily G member 8	Not sig.	-2.64255
407793	cDNA sequence BC039966	Not sig.	-2.64122
105243090	predicted gene 7579	Not sig.	-2.64027
115487532	predicted gene, 24726	Not sig.	-2.6387
319942	RIKEN cDNA A530016L24 gene	Not sig.	-2.63718
115485923	predicted gene, 23482	Not sig.	-2.62874
434423	developmental pluripotency associated 5A	Not sig.	-2.61932
72045	major facilitator superfamily domain containing 4B2	Not sig.	-2.60876
115490088	predicted gene, 23143	Not sig.	-2.59813
386446	T cell receptor alpha variable 15-1-DV6-1	Not sig.	-2.58438
105242740	predicted gene, 38874	Not sig.	-2.58201
115487843	predicted gene, 25930	Not sig.	-2.57701
14080	fatty acid binding protein 1, liver	Not sig.	-2.56564
11610	angiotensin II, type I receptor-associated protein	Not sig.	0.0872295
115486303	predicted gene, 25758	Not sig.	-2.56157
100526469	microRNA 3064	Not sig.	-0.402479
100526546	microRNA 3068	Not sig.	-1.86522
67315	CEA cell adhesion molecule 12	Not sig.	-2.55175
105245762	predicted gene, 41161	Not sig.	-2.55019
105247246	predicted gene, 42377	Not sig.	-2.54807
100039186	predicted gene 2087	Not sig.	-2.53439
102640998	predicted gene, 36924	Not sig.	-2.52807
102633245	predicted gene 15723	Not sig.	-2.52766
115486823	predicted gene, 25636	Not sig.	-2.52507
115485972	predicted gene, 25999	Not sig.	-2.52507
102638275	predicted gene, 34877	Not sig.	-2.52318
11550	adrenergic receptor, alpha 1d	Not sig.	-2.52125
105246056	predicted gene 9828	Not sig.	-2.51901
102634778	predicted gene, 32280	Not sig.	-2.51849
115488396	predicted gene, 24031	Not sig.	-2.51541
102632561	predicted gene, 30602	Not sig.	-2.51517
436583	small nucleolar RNA, H/ACA box 74A	Not sig.	-2.50972
102633155	predicted gene, 31054	Not sig.	-2.50932
13076	cytochrome P450, family 1, subfamily a, polypeptide 1	Not sig.	-2.50839
102633384	predicted gene, 31219	Not sig.	-2.50632
78420	BCAS3 microtubule associated cell migration factor, opposite strand 2	Not sig.	-2.50241
791359	predicted gene 9961	Not sig.	-2.50107
115486335	predicted gene, 22840	Not sig.	-2.49854
115490063	predicted gene, 24152	Not sig.	-2.49803
115488430	predicted gene, 25831	Not sig.	-2.49803
128462382	Hoxb locus associated lincRNA	Not sig.	-2.49761
100039225	predicted gene 10322	Not sig.	-2.49424
329639	predicted gene 2447	Not sig.	-2.49336
69117	alcohol dehydrogenase 6A (class V)	Not sig.	-2.49273
102639626	predicted gene, 35891	Not sig.	-2.49037
102633297	predicted gene, 31157	Not sig.	-2.48952
11832	aquaporin 7	Not sig.	-2.48906
115488121	predicted gene, 52024	Not sig.	-2.48552
100499517	microRNA 3072	Not sig.	-0.409993
544810	predicted gene 11536	Not sig.	-2.48108
102638507	predicted gene, 26684	Not sig.	-2.48083
209448	homeobox C10	Not sig.	-2.48076
115486053	predicted gene, 26012	Not sig.	-2.48056
100526533	microRNA 3075	Not sig.	0.0776554
115489637	predicted gene, 22676	Not sig.	-2.47135
115486124	predicted gene, 25107	Not sig.	-2.47135
115485731	predicted gene, 25862	Not sig.	-2.47135
102635746	predicted gene, 33006	Not sig.	-2.46677
118568490	predicted gene, 54094	Not sig.	-2.46451
50916	Iroquois homeobox 4	Not sig.	-2.46004
115487898	predicted gene, 57584	Not sig.	-2.4558
69491	RIKEN cDNA 1700029N11 gene	Not sig.	-2.45371
105242592	predicted gene, 38762	Not sig.	-2.44704
218103	solute carrier family 17 (sodium phosphate), member 2	Not sig.	-2.44575
547428	T cell receptor alpha variable 19	Not sig.	-2.44483
115485976	predicted gene, 25546	Not sig.	-2.44422
108167938	predicted gene, 46301	Not sig.	-2.44082
381914	RIKEN cDNA B230311B06 gene	Not sig.	-2.4404
115488843	predicted gene, 57644	Not sig.	-2.43921
624439	secretoglobin, family 2B, member 15	Not sig.	-2.43539
115489610	predicted gene, 22298	Not sig.	-2.43534
115489591	predicted gene, 25129	Not sig.	-2.43534
76814	Scarletltr, erythroid developmental long intergenic non-protein coding transcript	Not sig.	-2.43293
115489702	predicted gene, 52615	Not sig.	-2.43101
115486072	predicted gene, 22272	Not sig.	-2.42653
115486014	predicted gene, 22672	Not sig.	-2.42653
115487521	predicted gene, 23105	Not sig.	-2.42653
105244588	predicted gene, 40179	Not sig.	-2.42419
170658	NADH:ubiquinone oxidoreductase core subunit S5, pseudogene	Not sig.	-2.42035
100503125	predicted pseudogene 10913	Not sig.	-2.41646
108167662	predicted gene, 46118	Not sig.	-2.40418
115487519	predicted gene, 25410	Not sig.	-2.40059
449630	small nucleolar RNA, C/D box 15A	Not sig.	-2.3989
545291	heparanase 2	Not sig.	-2.39872
22229	uncoupling protein 3 (mitochondrial, proton carrier)	Not sig.	-2.39749
258334	olfactory receptor family 2 subfamily V member 2	Not sig.	-2.39283
102640694	predicted gene, 36702	Not sig.	-2.3887
100526475	microRNA 3076	Not sig.	-1.04256
115486905	predicted gene, 51557	Not sig.	-2.38466
100038528	predicted gene 10851	Not sig.	-2.38442
102632986	predicted gene 16035	Not sig.	-2.38318
115487378	predicted gene, 51758	Not sig.	-2.3813
102640333	predicted gene, 36424	Not sig.	-2.37548
108167982	predicted gene, 46336	Not sig.	-2.37364
75123	RIKEN cDNA 4930518J21 gene	Not sig.	-2.37128
115487175	predicted gene, 51679	Not sig.	-2.37097
75073	RIKEN cDNA 4930505K13 gene	Not sig.	-2.3663
105245596	predicted gene, 41027	Not sig.	-2.36206
115489980	predicted gene, 52727	Not sig.	-2.36012
67350	RIKEN cDNA 1700084E18 gene	Not sig.	-2.35746
108168448	predicted pseudogene 9009	Not sig.	-2.35473
26464	vanin 3	Not sig.	-2.35379
235435	lactase-like	Not sig.	-2.35157
115488858	predicted gene, 25135	Not sig.	-2.35066
118567604	predicted gene, 53449	Not sig.	-2.34695
102635621	predicted gene, 32910	Not sig.	-2.34527
102639219	predicted gene, 35579	Not sig.	-2.34439
115490269	predicted gene, 25290	Not sig.	-2.34259
230590	zyg-11 family member A, cell cycle regulator	Not sig.	-2.34197
100043309	RIKEN cDNA 4732414G09 gene	Not sig.	-2.33895
108167583	predicted gene, 46070	Not sig.	-2.33857
105242408	predicted gene, 45918	Not sig.	-2.33706
102633261	predicted gene, 31128	Not sig.	-2.33245
80978	MAS-related GPR, member H	Not sig.	-2.33216
100526548	microRNA 3079	Not sig.	3.89296
100502619	expressed sequence AW046200	Not sig.	-2.3261
108169138	predicted gene, 46957	Not sig.	-2.32587
118567749	predicted gene, 53559	Not sig.	-2.32469
71432	RIKEN cDNA 5430437J10 gene	Not sig.	-2.32221
238428	immunoglobulin heavy variable 1-2	Not sig.	-0.196471
102639461	predicted gene, 35768	Not sig.	-2.31333
115488085	predicted gene, 22973	Not sig.	-2.31254
115487690	predicted gene, 25360	Not sig.	-2.31254
670775	predicted gene 11468	Not sig.	-2.30953
100124675	T cell receptor beta, variable 13-2	Not sig.	-2.30845
102633807	predicted gene, 31542	Not sig.	-2.30432
108167463	predicted gene, 46003	Not sig.	-2.30126
57349	pro-platelet basic protein	Not sig.	-2.29996
102641016	RIKEN cDNA F930026P19 gene	Not sig.	-2.2988
118567526	uncharacterized LOC118567526	Not sig.	-2.29799
102640948	predicted gene, 36893	Not sig.	-2.29639
115489904	predicted gene, 52680	Not sig.	-2.29568
18162	natriuretic peptide receptor 3	Not sig.	-2.29529
102632967	predicted gene, 30909	Not sig.	-2.28051
115488051	predicted gene, 22513	Not sig.	-2.28007
115488836	predicted gene, 23294	Not sig.	-2.28007
118568792	predicted gene, 54333	Not sig.	-2.2747
69750	RIKEN cDNA 2410021H03 gene	Not sig.	-2.27421
100861570	snoRNA DQ267100	Not sig.	-2.27397
105349	aldo-keto reductase family 1, member C18	Not sig.	-2.26905
118568078	predicted gene, 53807	Not sig.	-2.2687
102631937	predicted gene, 30142	Not sig.	-2.26806
64661	keratinocyte differentiation associated protein	Not sig.	-2.26534
102635937	predicted gene 12348	Not sig.	-2.25825
108167658	predicted gene, 46117	Not sig.	-2.25707
69888	cytochrome P450, family 2, subfamily c, polypeptide 66	Not sig.	-2.25243
105246637	predicted gene, 41898	Not sig.	-2.24819
118568045	predicted gene, 53785	Not sig.	-2.24745
224247	ferritin domain containing 2	Not sig.	-2.24409
115487207	predicted gene, 51702	Not sig.	-2.23694
319170	H2A clustered histone 22	Not sig.	-2.23373
102632703	predicted gene, 30704	Not sig.	-2.23253
105245844	predicted gene, 41233	Not sig.	-2.2261
115489938	predicted gene, 52703	Not sig.	-2.22268
105243406	predicted gene, 39337	Not sig.	-2.22061
105243904	predicted gene, 39625	Not sig.	-2.22061
102467590	nuclear encoded tRNA proline 6 (anticodon TGG)	Not sig.	-2.21864
13884	carboxylesterase 1C	Not sig.	-2.21807
330164	RIKEN cDNA C130026L21 gene	Not sig.	-2.21598
102635996	predicted gene, 33192	Not sig.	-2.21515
67652	sperm acrosome associated 1	Not sig.	-2.21457
115489520	predicted gene, 52556	Not sig.	-2.21107
118568469	NHP2-like protein 1	Not sig.	-2.21009
115488520	predicted gene, 52209	Not sig.	-2.20703
724020	killer cell lectin-like receptor subfamily B member 1, pseudogene 1	Not sig.	-2.20183
105245153	predicted gene, 40645	Not sig.	-2.19853
118567630	predicted gene, 53472	Not sig.	-2.19125
115488348	predicted gene 16261	Not sig.	-2.18708
118568152	predicted gene, 53858	Not sig.	-2.18672
102641163	predicted gene, 38165	Not sig.	-2.18569
22095	thyroid stimulating hormone receptor	Not sig.	-2.1841
105245243	predicted gene, 40722	Not sig.	-2.18306
105244700	predicted gene, 40259	Not sig.	-2.18289
100526478	microRNA 3081	Not sig.	1.07472
102631904	predicted gene, 30121	Not sig.	-2.18029
102636098	predicted gene, 33265	Not sig.	-2.18019
102637648	predicted gene, 34407	Not sig.	-2.17852
102632944	predicted gene, 30890	Not sig.	-2.17595
71153	RIKEN cDNA 4933417O13 gene	Not sig.	-2.17461
116939	patatin-like phospholipase domain containing 3	Not sig.	-2.17415
11722	amylase 1, salivary	Not sig.	-2.17358
69710	ArfGAP with RhoGAP domain, ankyrin repeat and PH domain 1	Not sig.	-0.115817
16098	immunoglobulin kappa variable 1-117	Not sig.	0.539332
622473	ripply transcriptional repressor 1	Not sig.	-2.16765
27409	ATP binding cassette subfamily G member 5	Not sig.	-2.16746
102642038	predicted gene 10741	Not sig.	-2.16711
102639449	predicted gene, 35761	Not sig.	-2.1631
14858	glutathione S-transferase, alpha 2 (Yc2)	Not sig.	-2.15602
320332	H4 histone 16	Not sig.	-2.15222
115488632	predicted gene 15798	Not sig.	-2.14703
68662	secretoglobin, family 3A, member 1	Not sig.	-2.14699
102636934	predicted gene 12707	Not sig.	-2.14616
100502920	predicted gene, 16998	Not sig.	-2.14307
100041655	predicted gene 10863	Not sig.	-2.14256
11666	ATP-binding cassette, sub-family D member 1	Not sig.	0.220923
105244576	predicted gene, 40169	Not sig.	-2.13977
102640560	predicted gene, 36595	Not sig.	-2.13762
19848	U2 small nuclear RNA 10	Not sig.	-2.1318
19693	regenerating islet-derived 2	Not sig.	-2.13084
105243055	predicted gene, 39087	Not sig.	-2.1303
102639040	RIKEN cDNA 4932437C15 gene	Not sig.	-2.12607
100049077	predicted gene, 45914	Not sig.	-2.12322
12365	caspase 14	Not sig.	-2.12311
118568524	predicted gene, 54123	Not sig.	-2.12291
242891	chaperonin containing TCP1 subunit 8-like 1	Not sig.	-2.1199
26874	ATP-binding cassette, sub-family D member 2	Not sig.	-2.11784
109215	brown adipose tissue enriched long non-coding RNA 1	Not sig.	-2.11683
105246941	predicted gene, 42135	Not sig.	-2.11545
84112	succinate receptor 1	Not sig.	-2.11434
76668	malate dehydrogenase 1B, NAD (soluble)	Not sig.	-2.11028
102631956	predicted gene, 30155	Not sig.	-2.10847
105245630	predicted gene, 41059	Not sig.	-2.10742
118568322	elongin-C-like	Not sig.	-2.10404
66107	WAP four-disulfide core domain 21	Not sig.	-2.10331
102635802	predicted gene, 33049	Not sig.	-2.09965
102637320	predicted gene, 34162	Not sig.	-2.09932
115488601	predicted gene, 22208	Not sig.	-2.09884
18545	Purkinje cell protein 2 (L7)	Not sig.	-2.09714
12854	cortistatin	Not sig.	-2.09684
71003	serine protease 41	Not sig.	-2.09561
102640835	predicted gene, 36809	Not sig.	-2.09442
234669	carboxyesterase 2B	Not sig.	-2.09029
100579151	predicted gene, 16833	Not sig.	-2.08462
210145	immunity related GTPase cinema	Not sig.	-2.07879
115487044	predicted gene, 26493	Not sig.	-2.0787
207911	melanin-concentrating hormone receptor 1	Not sig.	-2.07822
93835	amnionless	Not sig.	-2.07764
108167758	RIKEN cDNA 4930422I22 gene	Not sig.	-2.0767
21638	T cell receptor gamma, variable 4	Not sig.	-2.07317
102640908	predicted gene, 36860	Not sig.	-2.0701
75539	RIKEN cDNA 1700022H01 gene	Not sig.	-2.06865
237858	trafficking regulator of GLUT4 (SLC2A4) 1	Not sig.	-2.06637
631595	immunoglobulin heavy variable 1-21-1	Not sig.	-2.31875
15970	interferon alpha 7	Not sig.	1.0091
75138	RIKEN cDNA 4930526L06 gene	Not sig.	-2.06098
118568292	predicted gene, 53968	Not sig.	-2.05754
100124672	T cell receptor beta, variable 12-1	Not sig.	-2.05402
102634340	ubiquitin specific peptidase 46, opposite strand 1	Not sig.	-2.05389
102638051	predicted gene 13657	Not sig.	-2.04941
105244959	predicted gene, 40477	Not sig.	-2.04913
108168276	predicted gene, 46543	Not sig.	-2.0473
102633342	predicted gene, 31190	Not sig.	-2.0456
319743	RIKEN cDNA 9630013D21 gene	Not sig.	-2.04484
100526480	microRNA 3086	Not sig.	3.93863
16625	serine (or cysteine) peptidase inhibitor, clade A, member 3C	Not sig.	-2.03427
69306	EF-hand calcium binding domain 9	Not sig.	-2.03243
100526525	microRNA 3092	Not sig.	-1.69409
118567535	predicted gene, 53393	Not sig.	-2.03085
666043	predicted gene 7904	Not sig.	-2.02911
15429	homeobox D1	Not sig.	-2.02565
115487915	predicted gene, 23444	Not sig.	-2.02505
22361	vanin 1	Not sig.	-2.02459
13131	disabled 1	Not sig.	-2.02289
115489692	predicted gene, 52608	Not sig.	-2.02229
100503962	predicted gene, 16701	Not sig.	-2.01983
105245674	predicted gene, 41093	Not sig.	-2.01475
546100	predicted gene 5914	Not sig.	-2.01339
102639575	predicted gene, 35855	Not sig.	-2.00992
105244239	predicted gene, 39882	Not sig.	-2.00987
68697	RIKEN cDNA 1110036E04 gene	Not sig.	-2.00673
115487737	predicted gene, 51871	Not sig.	-2.00537
105246538	predicted gene, 41812	Not sig.	-2.00516
105244884	predicted gene, 40412	Not sig.	-2.00256
105246532	predicted gene, 41806	Not sig.	-1.99774
15434	homeobox D3	Not sig.	-1.99717
15431	homeobox D11	Not sig.	-1.99635
69473	keratin associated protein 3-1	Not sig.	-1.996
102640938	predicted gene, 36884	Not sig.	-1.99519
242443	glutamate receptor ionotropic, NMDA3A	Not sig.	-1.99515
260298	FEV transcription factor, ETS family member	Not sig.	-1.99241
58222	RAB37, member RAS oncogene family	Not sig.	-1.98721
74744	RIKEN cDNA 5830408C22 gene	Not sig.	-1.98557
72340	RIKEN cDNA 2010009K17 gene	Not sig.	-1.98416
102635685	predicted gene, 32960	Not sig.	-1.98359
625540	predicted gene 6598	Not sig.	-1.98246
11567	advillin	Not sig.	0.18957
115487911	predicted gene, 24958	Not sig.	-1.97758
108169063	predicted gene 43247	Not sig.	-1.97572
102635163	predicted gene, 32571	Not sig.	-1.97302
242285	short chain dehydrogenase/reductase family 16C, member 5	Not sig.	-1.97243
574429	pregnancy-specific beta-1-glycoprotein 26	Not sig.	-1.9662
13112	cytochrome P450, family 3, subfamily a, polypeptide 11	Not sig.	-1.96518
100043812	predicted gene 4665	Not sig.	-1.96455
226049	doublesex and mab-3 related transcription factor 2	Not sig.	-1.96382
19299	ATP-binding cassette, sub-family D member 3	Not sig.	-0.103173
118567550	predicted gene, 53404	Not sig.	-1.96066
110595	tissue inhibitor of metalloproteinase 4	Not sig.	-1.96023
102638207	predicted gene, 34823	Not sig.	-1.95916
244218	cardiotrophin 2	Not sig.	-1.95889
100294583	ALK and LTK ligand 2	Not sig.	-1.95752
102633321	RIKEN cDNA 4930448E22 gene	Not sig.	-1.95748
102640894	predicted gene 16193	Not sig.	-1.95495
105243318	predicted gene, 39275	Not sig.	-1.95398
75693	RIKEN cDNA 3010001F23 gene	Not sig.	-1.95311
403171	BANF family member 2	Not sig.	-1.95251
102632062	predicted gene, 30235	Not sig.	-1.95164
100526526	microRNA 3098	Not sig.	-0.115277
665155	signal recognition particle 54B	Not sig.	-1.9468
115488813	predicted gene, 52312	Not sig.	-1.94611
19300	ATP-binding cassette, sub-family D member 4	Not sig.	-0.459671
17474	C-type lectin domain family 4, member d	Not sig.	-1.94458
105245315	predicted gene, 40790	Not sig.	-1.94445
102635760	predicted pseudogene 7209	Not sig.	-1.94221
16615	kallikrein 1-related peptidase b16	Not sig.	-1.94203
102638236	predicted gene, 34845	Not sig.	-1.94166
115489714	predicted gene, 52621	Not sig.	-1.9382
102638097	predicted gene 16344	Not sig.	-1.93698
74333	RIKEN cDNA A330040F15 gene	Not sig.	-1.93278
102636089	predicted gene, 33258	Not sig.	-1.93274
387227	microRNA 30c-1	Not sig.	-0.332948
22270	uroplakin 3A	Not sig.	-1.92824
497652	adrenocortical dysplasia	Not sig.	-0.128376
69030	RIKEN cDNA 1810006J02 gene	Not sig.	-1.92349
666737	RIKEN cDNA 4632427E13 gene	Not sig.	-1.92005
30924	angiopoietin-like 3	Not sig.	-1.9175
108167640	predicted gene, 46104	Not sig.	-1.9135
118568606	predicted gene, 54191	Not sig.	-1.91293
115485641	predicted gene, 25379	Not sig.	-1.91201
432989	Riken cDNA D930007P13 gene	Not sig.	-1.91148
102632873	predicted gene, 30835	Not sig.	-1.90907
73452	RIKEN cDNA 1700063O14 gene	Not sig.	-1.90814
77337	aldo-keto reductase family 1, member C21	Not sig.	-1.90581
11500	a disintegrin and metallopeptidase domain 7	Not sig.	-1.90515
100526504	microRNA 3100	Not sig.	0.0799748
320026	RIKEN cDNA A330076H08 gene	Not sig.	-1.90225
105244932	predicted gene, 40454	Not sig.	-1.9013
100526505	microRNA 3101	Not sig.	-0.808777
105243203	predicted gene, 39188	Not sig.	-1.90011
66620	POU domain, class 3, transcription factor 3 adjacent noncoding transcript 2	Not sig.	-1.90011
102637333	predicted gene, 34172	Not sig.	-1.89816
118567803	predicted gene, 53600	Not sig.	-1.89784
15504	DnaJ heat shock protein family (Hsp40) member B3	Not sig.	-1.8966
73772	RIKEN cDNA 4930430J02 gene	Not sig.	-1.89563
80297	spectrin beta, non-erythrocytic 4	Not sig.	-1.89388
115490048	predicted gene, 22247	Not sig.	-1.8903
105244705	predicted gene, 40264	Not sig.	-1.88678
105246069	predicted gene, 41419	Not sig.	-1.88629
213393	DEPP1 autophagy regulator	Not sig.	-1.88417
100503924	Foxo1 corepressor	Not sig.	-1.88103
780883	immunoglobulin heavy variable 1-22	Not sig.	0.811612
78082	RIKEN cDNA 9230117E06 gene	Not sig.	-1.88089
105245468	predicted gene, 40917	Not sig.	-1.87989
100526511	microRNA 3108	Not sig.	3.06754
102640313	predicted gene 11713	Not sig.	-1.87686
320635	cytochrome b5 reductase 2	Not sig.	-1.87559
106861	abhydrolase domain containing 3	Not sig.	-1.87527
12869	cytochrome c oxidase subunit 8B	Not sig.	-1.87452
109663	homeobox C11	Not sig.	-1.87355
243302	predicted gene 4963	Not sig.	-1.87332
93897	frizzled class receptor 10	Not sig.	-1.87289
108167914	predicted gene, 46288	Not sig.	-1.87241
433102	surfactant associated 2	Not sig.	-1.87047
105242869	predicted gene, 38958	Not sig.	-1.86861
100534633	predicted gene 15008	Not sig.	-1.86784
105244161	predicted gene, 39821	Not sig.	-1.86651
100526560	microRNA 3109	Not sig.	-2.03099
108168361	predicted gene, 57493	Not sig.	-1.86511
100502946	predicted gene, 16796	Not sig.	-1.86319
269063	membrane-spanning 4-domains, subfamily A, member 5	Not sig.	-1.86269
115489513	predicted gene, 52551	Not sig.	-1.86248
108167547	predicted gene, 46049	Not sig.	-1.86165
102637230	predicted gene, 34099	Not sig.	-1.86075
102638769	predicted gene, 26808	Not sig.	-1.85863
18816	serine (or cysteine) peptidase inhibitor, clade F, member 2	Not sig.	-1.8581
100043434	predicted gene 4432	Not sig.	-1.85803
74892	RIKEN cDNA 4930447A16 gene	Not sig.	-1.85797
723837	microRNA 32	Not sig.	-3.22911
102633986	predicted gene, 31679	Not sig.	-1.85697
69591	mitochondrial dynamic related lncRNA	Not sig.	-1.85605
102637978	predicted gene, 34657	Not sig.	-1.85512
105242741	predicted gene, 38875	Not sig.	-1.8532
118568013	predicted gene, 53761	Not sig.	-1.85182
100038353	predicted gene 10532	Not sig.	-1.85143
102636155	predicted gene, 33302	Not sig.	-1.8507
102640846	predicted gene, 36816	Not sig.	-1.8503
100463519	expressed sequence BB283400	Not sig.	-1.84968
23920	insulin receptor-related receptor	Not sig.	-1.84891
100041879	predicted gene 3561	Not sig.	-1.84838
243547	glutamate receptor interacting protein 2	Not sig.	-1.84513
102632293	predicted gene, 30405	Not sig.	-1.84354
102640130	predicted gene, 36271	Not sig.	-1.83975
223917	keratin 79	Not sig.	-1.83927
105243268	predicted gene, 39236	Not sig.	-1.82941
102640562	expressed sequence BB218582	Not sig.	-1.82706
100039284	predicted gene 2137	Not sig.	-1.82623
102636896	RIKEN cDNA 2410080I02 gene	Not sig.	-1.82605
105246223	predicted gene, 26873	Not sig.	-1.82504
75552	progestin and adipoQ receptor family member IX	Not sig.	-1.82393
76477	procollagen C-endopeptidase enhancer 2	Not sig.	-1.82372
20706	serine (or cysteine) peptidase inhibitor, clade B, member 9b	Not sig.	-1.82082
102634485	predicted gene, 32058	Not sig.	-1.82066
627375	predicted gene 6750	Not sig.	-1.81821
13433	DNA methyltransferase 1	Not sig.	0.109957
105245123	predicted gene, 40617	Not sig.	-1.81596
723838	microRNA 320	Not sig.	-3.35636
115487685	predicted gene, 25663	Not sig.	-1.81461
76219	adipocyte-related X-chromosome expressed sequence 1	Not sig.	-1.81387
118567652	predicted gene, 53489	Not sig.	-1.81362
11812	apolipoprotein C-I	Not sig.	-1.81292
115489214	predicted gene, 25520	Not sig.	-1.8111
269642	N-acetyltransferase 8-like	Not sig.	-1.80814
105244084	predicted gene 13270	Not sig.	-1.80796
268934	glutamate receptor, metabotropic 4	Not sig.	-1.80466
78171	RIKEN cDNA 4930479H17 gene	Not sig.	-1.80462
105246489	predicted gene, 41774	Not sig.	-1.80325
102637968	predicted gene, 34648	Not sig.	-1.80102
100503074	RIKEN cDNA 2610016A17 gene	Not sig.	-1.79668
75477	profilin 3	Not sig.	-1.79344
71828	general transcription factor IIA, 1-like	Not sig.	-1.79314
723896	microRNA 324	Not sig.	-1.90308
118568573	predicted gene, 54164	Not sig.	-1.7922
102639049	predicted gene, 35457	Not sig.	-1.79097
102640166	predicted gene, 36299	Not sig.	-1.78612
71145	scavenger receptor class A, member 5	Not sig.	-1.78496
100463512	mt-Rnr2 like 7	Not sig.	-1.78415
102632020	predicted gene, 30198	Not sig.	-1.78397
11628	activation-induced cytidine deaminase	Not sig.	0.314224
105242652	predicted gene, 38807	Not sig.	-1.78165
102634665	predicted gene, 32197	Not sig.	-1.77743
102631595	predicted gene, 29892	Not sig.	-1.7761
115489915	predicted gene 15969	Not sig.	-1.77591
76187	alcohol dehydrogenase, iron containing, 1	Not sig.	-1.77543
73321	RIKEN cDNA 1700042O10 gene	Not sig.	-1.77479
102635662	predicted gene, 32942	Not sig.	-1.77447
102639419	predicted gene, 35739	Not sig.	-1.7735
102633200	predicted gene, 31088	Not sig.	-1.7711
102633942	predicted gene 14487	Not sig.	-1.7704
723840	microRNA 326	Not sig.	3.73116
723842	microRNA 329	Not sig.	3.79274
115487649	predicted gene, 23370	Not sig.	-1.76887
17227	mast cell protease 4	Not sig.	-1.76803
115486242	predicted gene, 22300	Not sig.	-1.76718
102636393	predicted gene, 37316	Not sig.	-1.76476
213171	serine protease 27	Not sig.	-1.7635
75949	RIKEN cDNA 4930573C15 gene	Not sig.	-1.76285
105244421	predicted gene, 40030	Not sig.	-1.76
17228	chymase 1, mast cell	Not sig.	-1.75942
115489677	predicted gene, 52600	Not sig.	-1.75513
621335	predicted gene 6213	Not sig.	-1.75513
69409	RIKEN cDNA 1700021N21 gene	Not sig.	-1.75432
118568675	predicted gene, 54241	Not sig.	-1.75196
74161	CCCTC-binding factor like, opposite strand	Not sig.	-1.75179
20519	solute carrier family 22 (organic cation transporter), member 3	Not sig.	-1.75072
73100	RIKEN cDNA 2900092D14 gene	Not sig.	-1.74993
102635496	MAM and LDL receptor class A domain containing 1	Not sig.	-1.74991
118568395	predicted gene, 54046	Not sig.	-1.74908
102632732	predicted gene, 30728	Not sig.	-1.74858
108168140	predicted gene, 46442	Not sig.	-1.74849
80287	apolipoprotein B mRNA editing enzyme, catalytic polypeptide 3	Not sig.	0.79929
105246673	predicted gene, 41925	Not sig.	-1.74604
102635333	predicted gene, 32700	Not sig.	-1.74526
211305	F-box and WD-40 domain protein 13	Not sig.	-1.74492
667794	predicted gene 8817	Not sig.	-1.74399
414089	gap junction protein, alpha 6	Not sig.	-1.74358
58187	claudin 10	Not sig.	-1.74028
118568648	predicted gene, 54217	Not sig.	-1.73702
102637177	predicted gene, 34056	Not sig.	-1.73627
11656	aminolevulinic acid synthase 2, erythroid	Not sig.	-1.73578
102637906	predicted gene, 34602	Not sig.	-1.7336
102634668	predicted gene, 32200	Not sig.	-1.73179
102640684	predicted gene, 36696	Not sig.	-1.73153
100740	expressed sequence AI839979	Not sig.	-1.72978
381633	NELL2 interacting cell ontogeny regulator 1	Not sig.	-1.72907
105244467	RIKEN cDNA 9630025H16 gene	Not sig.	-1.72883
107376	RIKEN cDNA E330013P04 gene	Not sig.	-1.72866
791287	predicted gene 9951	Not sig.	-1.72842
110008574	predicted gene, 51018	Not sig.	-1.727
115487121	predicted gene, 51647	Not sig.	-1.72561
20860	sulfotransferase family 1E, member 1	Not sig.	-1.72523
115486004	predicted gene, 22422	Not sig.	-1.71932
118567634	predicted gene, 53474	Not sig.	-1.71912
118567528	predicted gene, 53387	Not sig.	-1.71841
102631504	predicted gene, 29826	Not sig.	-1.7167
380660	acyl-CoA synthetase short-chain family member 3	Not sig.	-1.71517
16369	insulin receptor substrate 3	Not sig.	-1.71513
723930	microRNA 335	Not sig.	-3.69677
628854	predicted gene 15517	Not sig.	-1.71442
108168832	predicted gene 13981	Not sig.	-1.71351
105246105	predicted gene, 41448	Not sig.	-1.71293
64406	trans-acting transcription factor 5	Not sig.	-1.71269
115489930	predicted gene, 52700	Not sig.	-1.71256
105244497	predicted gene, 40094	Not sig.	-1.71247
237558	myelin regulatory factor-like	Not sig.	-1.71138
382522	H2B clustered histone 26	Not sig.	-1.71116
118568127	predicted gene, 53846	Not sig.	-1.7105
328531	RIKEN cDNA 9330182O14 gene	Not sig.	-1.71023
115486186	predicted gene, 22027	Not sig.	-1.70966
118567405	predicted gene, 53298	Not sig.	-1.70846
105246235	predicted gene, 41547	Not sig.	-1.70721
118567984	predicted gene, 53740	Not sig.	-1.70665
213436	retrotransposon Gag like 3	Not sig.	-1.70578
74057	RIKEN cDNA 4933405D12 gene	Not sig.	-1.70556
102640749	predicted gene 13398	Not sig.	-1.70444
624341	olfactory receptor family 7 subfamily D member 12, pseudogene 1	Not sig.	-1.70428
14729	glycoprotein 5 platelet	Not sig.	-1.70327
436062	CBY1 interacting BAR domain containing 2	Not sig.	-1.70265
100043868	secretoglobin, family 1B, member 30	Not sig.	-1.70199
118567775	predicted gene, 53580	Not sig.	-1.70032
105246062	RIKEN cDNA D330022H12 gene	Not sig.	-1.69983
105244913	predicted gene, 40436	Not sig.	-1.69614
100504714	predicted gene, 16793	Not sig.	-1.69579
100039794	predicted gene 2427	Not sig.	-1.6956
260423	H3 clustered histone 7	Not sig.	-1.69442
723898	microRNA 339	Not sig.	3.84918
68393	monoacylglycerol O-acyltransferase 1	Not sig.	-1.69399
118568081	predicted gene, 53809	Not sig.	-1.69297
394433	UDP glucuronosyltransferase 1 family, polypeptide A5	Not sig.	-1.69191
18167	neuropeptide Y receptor Y2	Not sig.	-1.68934
442829	calicin	Not sig.	-1.68714
449631	small nucleolar RNA, C/D box 15B	Not sig.	-1.68619
21632	T cell receptor gamma, variable 1	Not sig.	-1.68595
115486482	predicted gene 28821	Not sig.	-1.68549
102637022	predicted gene, 33934	Not sig.	-1.68484
100042178	Prdm16 opposite strand transcript	Not sig.	-1.68458
100038427	predicted gene 10652	Not sig.	-1.68435
118567543	predicted gene, 53398	Not sig.	-1.68382
102640039	predicted gene, 36208	Not sig.	-1.6826
105245445	predicted gene, 40899	Not sig.	-1.68228
115486429	predicted gene, 53200	Not sig.	-1.68228
72481	RIKEN cDNA 2610203C22 gene	Not sig.	-1.68174
76392	schlafen 5, opposite strand	Not sig.	-1.67988
115486939	predicted gene, 51578	Not sig.	-1.67961
723846	microRNA 341	Not sig.	4.38589
76905	leucine-rich alpha-2-glycoprotein 1	Not sig.	-1.67785
115489674	predicted gene, 52598	Not sig.	-1.67759
102631952	predicted gene 5928	Not sig.	-1.67745
102639573	predicted gene, 35853	Not sig.	-1.67691
22778	IKAROS family zinc finger 1	Not sig.	-0.134069
115487088	predicted gene, 51622	Not sig.	-1.67508
102634473	predicted gene 29669	Not sig.	-1.67416
105243008	predicted gene, 39057	Not sig.	-1.67365
102633951	predicted gene, 31649	Not sig.	-1.67304
118568117	predicted gene, 57811	Not sig.	-1.66968
102640506	predicted gene, 36548	Not sig.	-1.6677
102640928	predicted gene, 36875	Not sig.	-1.66748
102640331	predicted gene, 36423	Not sig.	-1.66635
11434	acrosin prepropeptide	Not sig.	-1.66618
115487162	RIKEN cDNA 1700023A20 gene	Not sig.	-1.66605
102642652	predicted gene, 38623	Not sig.	-1.66347
115486130	predicted gene, 26165	Not sig.	-1.66295
102632530	predicted gene, 30581	Not sig.	-1.66205
108167910	predicted gene 12712	Not sig.	-1.65767
102639308	predicted gene, 35649	Not sig.	-1.6576
108168834	predicted gene, 46786	Not sig.	-1.65667
100359413	expressed sequence AA413626	Not sig.	-1.65566
74307	testis expressed 54	Not sig.	-1.6555
105245461	predicted gene, 40910	Not sig.	-1.65526
101055843	predicted gene 12551	Not sig.	-1.65361
192201	WAP four-disulfide core domain 15B	Not sig.	-1.65271
102631539	predicted gene, 29851	Not sig.	-1.64983
115487400	predicted gene, 51771	Not sig.	-1.64939
108167664	predicted gene, 46120	Not sig.	-1.64831
100038411	predicted gene 15998	Not sig.	-1.64761
73318	ubiquitin-conjugating enzyme E2D 2B	Not sig.	-1.64733
66779	RIKEN cDNA 4933432I09 gene	Not sig.	-1.64709
75066	RIKEN cDNA 4930521E06 gene	Not sig.	-1.64657
17380	membrane metallo endopeptidase	Not sig.	-1.6459
233274	sialic acid binding Ig-like lectin H	Not sig.	-1.6454
102636188	predicted gene, 33325	Not sig.	-1.64485
72218	RAB11 family interacting protein 4 (class II), opposite strand 2	Not sig.	-1.6428
75266	translocase of outer mitochondrial membrane 20-like	Not sig.	-1.64277
17395	matrix metallopeptidase 9	Not sig.	-1.64149
433416	predicted gene 13547	Not sig.	-1.64113
100042314	glutathione S-transferase alpha 5	Not sig.	-1.64081
102632843	predicted gene 27242	Not sig.	-1.64012
102640319	predicted gene, 36416	Not sig.	-1.64006
102638428	predicted gene, 34999	Not sig.	-1.6398
118568296	predicted gene, 53972	Not sig.	-1.63659
242093	relaxin family peptide receptor 4	Not sig.	-1.63607
115486465	predicted gene, 51451	Not sig.	-1.6352
102634278	predicted gene, 31901	Not sig.	-1.63378
105244011	predicted gene, 39704	Not sig.	-1.63321
216867	solute carrier family 16 (monocarboxylic acid transporters), member 11	Not sig.	-1.63305
78512	RIKEN cDNA 3300005D01 gene	Not sig.	-1.63112
73381	CKLF-like MARVEL transmembrane domain containing 2A	Not sig.	-1.63099
105243674	predicted gene, 39505	Not sig.	-1.6304
102634906	predicted gene, 32379	Not sig.	-1.62958
102638130	predicted gene, 34766	Not sig.	-1.62952
434024	immunoglobulin kappa chain variable 1-122	Not sig.	1.17782
115490317	predicted gene, 24265	Not sig.	-1.62704
102634525	predicted gene, 38467	Not sig.	-1.6265
115489010	predicted gene, 52383	Not sig.	-1.62591
68732	capping protein regulator and myosin 1 linker 1	Not sig.	-0.0415563
102638953	predicted gene, 35388	Not sig.	-1.62373
102631645	predicted gene, 29932	Not sig.	-1.62223
233549	monoacylglycerol O-acyltransferase 2	Not sig.	-1.62183
69279	RIKEN cDNA 1700001D01 gene	Not sig.	-1.62091
105246757	predicted gene, 41999	Not sig.	-1.62007
20183	retinoid X receptor gamma	Not sig.	-1.61937
108168298	predicted gene, 46559	Not sig.	-1.61812
102641247	predicted gene 12339	Not sig.	-1.61802
100302688	predicted gene, 17455	Not sig.	-1.61676
668510	immunoglobulin heavy variable 1-28	Not sig.	1.70424
58869	peroxisomal biogenesis factor 5-like	Not sig.	-1.61558
638345	spermine binding protein-like	Not sig.	-1.61394
100039350	predicted gene 16500	Not sig.	-1.61318
102633393	predicted gene, 31228	Not sig.	-1.61268
100505025	RIKEN cDNA 4930429H19 gene	Not sig.	-1.61112
115487267	small nucleolar RNA, C/D box 50B	Not sig.	-1.61026
66783	AT-hook transcription factor, opposite strand	Not sig.	-1.61008
108167909	predicted gene, 46286	Not sig.	-1.60994
494504	adenomatosis polyposis coli down-regulated 1	Not sig.	-1.04911
628056	immunoglobulin kappa variable 1-131	Not sig.	2.6251
118568442	predicted gene, 54083	Not sig.	-1.60808
625347	predicted gene 6578	Not sig.	-1.60711
115490147	predicted gene, 52792	Not sig.	-1.60683
108168342	predicted gene, 46597	Not sig.	-1.60557
105243959	predicted gene, 39665	Not sig.	-1.60516
56546	secretory blood group 1	Not sig.	-1.60482
380709	spermatogenesis associated 22	Not sig.	-1.60063
102632141	predicted gene, 30294	Not sig.	-1.60062
105244123	predicted gene, 39792	Not sig.	-1.60017
100151693	predicted pseudogene 10364	Not sig.	-1.59883
105243457	predicted gene, 39373	Not sig.	-1.59782
11556	adrenergic receptor, beta 3	Not sig.	-1.5966
115485926	predicted gene, 51403	Not sig.	-1.59535
243423	immunoglobulin kappa variable 1-132	Not sig.	-2.16824
102641779	predicted gene 15239	Not sig.	-1.59524
628027	immunoglobulin kappa variable 1-133	Not sig.	-1.60901
78106	RIKEN cDNA 4930405L22 gene	Not sig.	-1.59385
102636951	predicted gene, 33880	Not sig.	-1.59237
83433	triggering receptor expressed on myeloid cells 2	Not sig.	-1.59234
434624	ferritin light polypeptide, pseudogene 2	Not sig.	-1.58966
102634258	predicted gene, 31887	Not sig.	-1.58886
102635882	predicted gene, 33106	Not sig.	-1.5884
73895	RIKEN cDNA 4930431P03 gene	Not sig.	-1.58727
100038516	predicted gene 10640	Not sig.	-1.58726
102634826	predicted gene, 32320	Not sig.	-1.58706
232415	killer cell lectin-like receptor subfamily H, member 1	Not sig.	-1.58625
667103	predicted gene 13570	Not sig.	-1.58558
105246595	predicted gene, 41865	Not sig.	-1.58472
20664	SRY (sex determining region Y)-box 1	Not sig.	-0.210043
668039	predicted gene 14434	Not sig.	-1.58384
102631858	predicted gene, 30084	Not sig.	-1.58306
102639216	predicted gene, 35576	Not sig.	-1.58219
625931	predicted gene 6637	Not sig.	-1.58094
105246493	predicted gene, 41778	Not sig.	-1.58082
102636633	predicted gene, 33643	Not sig.	-1.58078
118568072	predicted gene, 57808	Not sig.	-1.58071
23958	nuclear receptor subfamily 2, group E, member 3	Not sig.	-1.58032
75284	BCDIN3 domain containing	Not sig.	0.0516189
102634042	predicted gene 7568	Not sig.	-1.57873
74995	RIKEN cDNA 4930502E09 gene	Not sig.	-1.57847
118567685	predicted gene, 53515	Not sig.	-1.57703
115486512	predicted gene, 51476	Not sig.	-1.577
108168803	predicted gene, 46769	Not sig.	-1.57673
118567583	predicted gene, 53432	Not sig.	-1.57526
319503	RIKEN cDNA 9930038B18 gene	Not sig.	-1.57473
115490218	predicted gene, 52834	Not sig.	-1.57472
105245925	predicted gene 15942	Not sig.	-1.57407
115486867	predicted gene, 51529	Not sig.	-1.57288
11634	autoimmune regulator	Not sig.	-1.57248
105243696	predicted gene 15063	Not sig.	-1.56829
69909	RIKEN cDNA 2610027K06 gene	Not sig.	-1.56808
102636546	predicted gene, 33582	Not sig.	-1.56583
118568525	predicted gene, 54124	Not sig.	-1.5647
233045	predicted gene, 26604	Not sig.	-1.56456
20357	sema domain, seven thrombospondin repeats (type 1 and type 1-like), transmembrane domain (TM) and short cytoplasmic domain, (semaphorin) 5B	Not sig.	-1.56317
75448	remodeling and spacing factor 1, opposite strand 1	Not sig.	-1.56185
115485781	predicted gene, 23126	Not sig.	-1.56158
118567477	predicted gene, 57782	Not sig.	-1.56085
115486977	predicted gene, 51602	Not sig.	-1.55976
12180	SET and MYND domain containing 1	Not sig.	-1.55822
118568344	predicted gene, 54010	Not sig.	-1.55675
108168871	predicted gene, 46804	Not sig.	-1.55663
12121	BICD cargo adaptor 1	Not sig.	0.0924104
667414	predicted gene 8618	Not sig.	-1.55399
105245219	predicted gene, 40703	Not sig.	-1.55258
102641931	predicted gene, 38585	Not sig.	-1.55069
102634217	predicted gene 4470	Not sig.	-1.55017
246730	2'-5' oligoadenylate synthetase 1A	Not sig.	0.560007
118568561	predicted gene, 54154	Not sig.	-1.54998
118567471	predicted gene, 53351	Not sig.	-1.54974
102636229	predicted gene, 33357	Not sig.	-1.54775
102639532	predicted gene, 35824	Not sig.	-1.54747
100861618	C-C motif chemokine ligand 19, pseudogene 1	Not sig.	-1.54728
102640204	predicted gene, 36328	Not sig.	-1.54626
56078	carbonic anhydrase 5b, mitochondrial	Not sig.	-1.54624
12862	cytochrome c oxidase subunit 6A2	Not sig.	-1.54584
100125339	RIKEN cDNA A230020J21 gene	Not sig.	-1.54497
115487607	predicted gene, 26203	Not sig.	-1.54496
100041294	SPT4B, DSIF elongation factor subunit	Not sig.	-1.54425
74281	spermatogenesis and centriole associated 1	Not sig.	-1.54376
108168290	predicted gene, 46552	Not sig.	-1.54354
77741	RIKEN cDNA 6720483E21 gene	Not sig.	-1.54303
434794	X-linked lymphocyte-regulated 4A	Not sig.	-1.54289
118567741	predicted gene, 37047	Not sig.	-1.54257
432838	predicted gene 5460	Not sig.	-1.54222
100642166	predicted gene 15446	Not sig.	-1.54184
115489084	predicted gene, 25894	Not sig.	-1.54103
67341	achaete-scute family bHLH transcription factor 4	Not sig.	-1.54007
105244069	predicted gene, 39747	Not sig.	-1.53964
102637188	predicted gene, 34065	Not sig.	-1.53908
102632187	predicted gene, 30327	Not sig.	-1.53727
102633049	predicted gene, 30968	Not sig.	-1.53694
433634	predicted gene 5546	Not sig.	-1.53569
102633770	predicted gene, 31517	Not sig.	-1.53521
245308	zinc finger, DHHC domain containing 19	Not sig.	-1.53464
100043407	predicted gene 4419	Not sig.	-1.53346
115486882	predicted gene 45750	Not sig.	-1.53332
105243485	predicted gene, 39393	Not sig.	-1.53101
19782	RNA component of mitochondrial RNAase P	Not sig.	-1.53072
103551	elongin BC and polycomb repressive complex 2 associated protein	Not sig.	-1.53037
626115	predicted gene 6653	Not sig.	-1.53025
108168974	predicted gene 12841	Not sig.	-1.53018
100502764	predicted gene, 16617	Not sig.	-1.5287
105243571	predicted gene, 39458	Not sig.	-1.52862
115488840	predicted gene, 25973	Not sig.	-1.52777
105246059	predicted gene, 41410	Not sig.	-1.52639
102632315	predicted gene 14232	Not sig.	-1.52563
77257	RIKEN cDNA 9430024E24 gene	Not sig.	-1.52391
108168926	predicted gene, 46842	Not sig.	-1.52316
66968	perilipin 5	Not sig.	-1.52128
12903	cellular retinoic acid binding protein I	Not sig.	-1.5209
118567819	predicted gene, 53610	Not sig.	-1.51895
102631552	predicted gene, 29861	Not sig.	-1.51758
101055744	predicted gene, 29720	Not sig.	-1.51685
102636328	predicted gene, 33427	Not sig.	-1.51664
50518	nonagouti	Not sig.	-1.51591
76895	BICD cargo adaptor 2	Not sig.	-0.0017666
319893	RIKEN cDNA A230057D06 gene	Not sig.	-1.51447
118567640	predicted gene, 57793	Not sig.	-1.51413
108168808	predicted gene, 50621	Not sig.	-1.51382
233836	solute carrier family 5 (sodium/glucose cotransporter), member 11	Not sig.	-1.51285
118568203	predicted gene, 53897	Not sig.	-1.51277
108167424	predicted gene, 45983	Not sig.	-1.51166
115490387	predicted gene 10209	Not sig.	-1.51117
320684	RIKEN cDNA 9630028H03 gene	Not sig.	-1.51088
100503872	HOX transcript antisense RNA (non-protein coding)	Not sig.	-1.50959
100124438	microRNA 343	Not sig.	4.22552
381933	sperm flagellar 1 like	Not sig.	-1.50721
102638976	predicted gene, 35408	Not sig.	-1.50658
102635264	predicted gene, 32649	Not sig.	-1.50655
115487734	predicted gene, 51869	Not sig.	-1.50529
14396	gamma-aminobutyric acid type A receptor subunit alpha 3	Not sig.	-1.50484
100038437	predicted gene 10706	Not sig.	-1.50362
102633213	predicted gene 20658	Not sig.	-1.50303
105246505	predicted gene, 41787	Not sig.	-1.50258
75665	BICD family like cargo adaptor 1	Not sig.	-0.207238
140723	calcium channel, voltage-dependent, gamma subunit 5	Not sig.	-1.50145
102637058	predicted gene, 33964	Not sig.	-1.50103
108168688	predicted gene, 46719	Not sig.	-1.50103
69434	small nucleolar RNA host gene 10	Not sig.	-1.50076
102640951	predicted gene 15614	Not sig.	-1.50061
102633067	predicted gene, 30983	Not sig.	-1.49988
23967	odd-skipped related transcription factor 1	Not sig.	-1.49929
238331	zinc finger, DHHC-type containing 22	Not sig.	-1.49905
77727	RIKEN cDNA 6030468B19 gene	Not sig.	-1.49897
115488329	predicted gene, 52125	Not sig.	-1.49882
320949	RIKEN cDNA D830039M14 gene	Not sig.	-1.49828
629897	immunoglobulin heavy variable 1-36	Not sig.	0.326272
16639	killer cell lectin-like receptor, subfamily A, member 8	Not sig.	-1.49752
105245744	predicted gene, 41143	Not sig.	-1.49736
620105	immunoglobulin kappa variable 1-35	Not sig.	1.33456
619355	predicted gene 6083	Not sig.	-1.49588
115488789	predicted gene, 53222	Not sig.	-1.49404
102637858	predicted gene, 34563	Not sig.	-1.49348
105245592	predicted gene, 41024	Not sig.	-1.49194
21884	fatty acid binding protein 9, testis	Not sig.	-1.49192
101056015	brain enriched myelin associated protein 1, opposite strand 1	Not sig.	-1.49181
102634710	predicted gene, 32229	Not sig.	-1.49134
105246506	ribosome binding factor A, opposite strand	Not sig.	-1.49062
105246918	predicted gene, 42114	Not sig.	-1.48986
102636191	predicted gene 15759	Not sig.	-1.48905
402767	RIKEN cDNA A830052D11 gene	Not sig.	-1.48878
329480	WT1 transcription factor, opposite strand	Not sig.	-1.48707
115490369	predicted gene, 52875	Not sig.	-1.48653
692154	immunoglobulin kappa chain variable 1-88	Not sig.	0.6847
14262	flavin containing monooxygenase 3	Not sig.	-1.48414
115490295	predicted gene, 57744	Not sig.	-1.48368
259126	olfactory receptor family 51 subfamily B member 6B	Not sig.	-1.4833
100039957	predicted gene 2518	Not sig.	-1.48204
102635371	predicted gene, 32728	Not sig.	-1.48087
100503106	predicted gene 13944	Not sig.	-1.4802
67644	RIKEN cDNA 4930517G24 gene	Not sig.	-1.47995
102635957	predicted gene, 33162	Not sig.	-1.4799
100169878	predicted gene 10941	Not sig.	-1.47974
69189	mast cell expressed membrane protein 1	Not sig.	-1.47833
243655	killer cell lectin-like receptor family E member 1	Not sig.	-1.4766
12922	corticotropin releasing hormone receptor 2	Not sig.	-1.47535
59083	fetuin beta	Not sig.	-1.47504
102634847	predicted gene, 32334	Not sig.	-1.47451
69994	regulatory solute carrier protein, family 1, member 1	Not sig.	-1.47397
436479	T cell receptor alpha variable 9-2	Not sig.	-1.47349
105246406	predicted gene, 41698	Not sig.	-1.47279
64454	solute carrier family 5 (neutral amino acid transporters, system A), member 4b	Not sig.	-1.47266
102638635	predicted gene, 35152	Not sig.	-1.47224
100503808	predicted gene 14925	Not sig.	-1.47069
105244417	predicted gene, 40027	Not sig.	-1.47069
244091	fibronectin type III and SPRY domain containing 2	Not sig.	-1.47068
102639959	predicted gene, 36148	Not sig.	-1.47019
105245576	predicted gene, 41016	Not sig.	-1.47019
115487230	predicted gene, 53210	Not sig.	-1.46927
780890	immunoglobulin heavy variable V1-38	Not sig.	2.80163
102643076	proline and glutamate rich with coiled coil 1	Not sig.	-1.46836
105245483	predicted gene, 40931	Not sig.	-1.46827
105243888	predicted gene 12061	Not sig.	-1.46804
118567795	predicted gene, 53593	Not sig.	-1.46765
105246768	predicted gene, 42007	Not sig.	-1.46699
432396	zinc finger protein 652, opposite strand	Not sig.	-1.46593
102640440	predicted gene 28857	Not sig.	-1.46579
102639781	predicted gene, 36012	Not sig.	-1.46482
115486962	predicted gene, 51589	Not sig.	-1.46462
118568236	predicted gene, 53923	Not sig.	-1.46372
105243135	predicted gene, 39138	Not sig.	-1.4634
74179	RIKEN cDNA 1700030A11 gene	Not sig.	-1.46015
102631627	predicted gene, 29922	Not sig.	-1.46003
118568191	predicted gene, 53887	Not sig.	-1.45936
100126431	T cell receptor gamma joining 1	Not sig.	-1.45908
105246588	predicted gene, 41858	Not sig.	-1.45856
110648	LIM homeobox transcription factor 1 alpha	Not sig.	-1.45771
118568577	uncharacterized LOC118568577	Not sig.	-1.45738
108168478	predicted gene 14853	Not sig.	-1.45721
118568696	uncharacterized LOC118568696	Not sig.	-1.45553
105246819	predicted gene, 42043	Not sig.	-1.45488
108167794	predicted gene, 46211	Not sig.	-1.45466
100124673	T cell receptor beta, variable 13-1	Not sig.	-1.45418
58864	testis-specific serine kinase 3	Not sig.	-1.45195
414073	cDNA sequence BC040756	Not sig.	-1.45027
118567374	predicted gene, 53278	Not sig.	-1.44988
66742	cysteine-rich perinuclear theca 1	Not sig.	-1.44877
94180	acyl-CoA synthetase bubblegum family member 1	Not sig.	-1.44876
102638426	predicted gene, 34997	Not sig.	-1.4483
102638235	predicted gene, 34844	Not sig.	-1.44799
100303747	predicted gene 12238	Not sig.	-1.44771
102632156	RIKEN cDNA 2610318M16 gene	Not sig.	-1.44732
102636657	predicted gene, 33662	Not sig.	-1.44716
66707	NFKB activating protein-like	Not sig.	-1.44684
11937	ATPase, Ca++ transporting, cardiac muscle, fast twitch 1	Not sig.	-1.44593
102639986	predicted gene, 36169	Not sig.	-1.44592
100038627	RIKEN cDNA F630042J09 gene	Not sig.	-1.44508
78762	RIKEN cDNA 4933424L21 gene	Not sig.	-1.44463
108168975	predicted gene, 46868	Not sig.	-1.44441
320933	RIKEN cDNA D230017M19 gene	Not sig.	-1.44403
105244797	predicted gene, 40345	Not sig.	-1.44344
100124661	T cell receptor beta, variable 5	Not sig.	-1.44339
105244660	predicted gene, 40229	Not sig.	-1.44293
115489503	predicted gene, 30455	Not sig.	-1.44257
666457	RIKEN cDNA G370120E05 gene	Not sig.	-1.44092
102634678	Hoxd antisense growth associated long non-coding RNA	Not sig.	-1.44082
105246542	predicted gene, 41816	Not sig.	-1.44069
105243235	predicted gene, 26721	Not sig.	-1.44068
78883	RIKEN cDNA 9630013K17 gene	Not sig.	-1.43896
26970	phospholipase A2, group IIE	Not sig.	-1.43828
11611	alanine-glyoxylate aminotransferase	Not sig.	-1.43818
115485637	predicted gene, 22972	Not sig.	-1.4379
13390	distal-less homeobox 1	Not sig.	-1.43714
73032	tetratricopeptide repeat domain 9B	Not sig.	-1.43702
383491	PR domain containing 14	Not sig.	-1.43685
105245331	predicted gene, 40805	Not sig.	-1.43648
665194	predicted gene 7538	Not sig.	-1.43553
100124681	T cell receptor beta, variable 17	Not sig.	-1.43542
105244297	predicted gene, 39936	Not sig.	-1.43521
115489908	predicted gene, 57720	Not sig.	-1.43515
115486877	predicted gene, 51538	Not sig.	-1.43497
115489195	predicted gene, 23199	Not sig.	-1.43434
27217	Mix paired-like homeobox	Not sig.	-1.43392
102643091	predicted gene, 38657	Not sig.	-1.43318
66761	testis expressed 56	Not sig.	-1.43303
105242818	predicted gene, 38926	Not sig.	-1.43278
626545	T cell receptor delta variable 5	Not sig.	-1.43278
378472	vault RNA component 5	Not sig.	-1.43278
105243983	predicted gene, 39682	Not sig.	-1.43249
101055956	predicted gene, 29753	Not sig.	-1.43146
70858	RIKEN cDNA 4921511I17 gene	Not sig.	-1.43046
100041586	dynein light chain Tctex-type 2A3	Not sig.	-1.4303
14061	coagulation factor II	Not sig.	-1.42985
102633911	predicted gene 12022	Not sig.	-1.42983
328436	predicted gene, 38409	Not sig.	-1.42967
100039684	RIKEN cDNA 5031434O11 gene	Not sig.	-1.42912
105246572	predicted gene, 41844	Not sig.	-1.42875
69699	RIKEN cDNA 2310079G19 gene	Not sig.	-1.42761
75524	testis expressed 48	Not sig.	-1.42753
100113481	T cell receptor alpha variable 23	Not sig.	-1.42753
100124679	T cell receptor beta, variable 15	Not sig.	-1.42753
100039790	T cell receptor beta, variable 3	Not sig.	-1.42753
11875	ADP-ribosyltransferase 5	Not sig.	-1.42741
108167777	predicted gene, 46195	Not sig.	-1.42726
71637	RIKEN cDNA 4930413F20 gene	Not sig.	-1.42724
70523	RIKEN cDNA 5730420D15 gene	Not sig.	-1.4262
208613	transmembrane protein 212	Not sig.	-1.42547
102638239	predicted gene, 34848	Not sig.	-1.42493
320913	T cell receptor delta variable 2-2	Not sig.	-1.42493
100504675	predicted gene 15327	Not sig.	-1.42432
64214	regulator of G-protein signaling 18	Not sig.	-1.42387
436545	T cell receptor alpha variable 15-2-DV6-2	Not sig.	-1.42233
330958	RIKEN cDNA A730043L09 gene	Not sig.	-1.42157
108169068	predicted gene, 46922	Not sig.	-1.42114
22116	testis-specific serine kinase substrate	Not sig.	-1.42004
14049	EYA transcriptional coactivator and phosphatase 2	Not sig.	-1.41986
102634563	predicted gene, 32112	Not sig.	-1.41979
100126459	T cell receptor alpha variable 16n	Not sig.	-1.41975
100217416	small nucleolar RNA, H/ACA box 2B	Not sig.	-1.4166
118568068	predicted gene, 53800	Not sig.	-1.41657
102636376	predicted gene, 33461	Not sig.	-1.4164
56746	testis expressed gene 101	Not sig.	-1.41631
212733	BICD family like cargo adaptor 2	Not sig.	-0.007116
432964	IQ motif and ankyrin repeat containing 1	Not sig.	-1.41542
102631646	predicted gene, 29933	Not sig.	-1.41467
105246299	predicted gene, 41603	Not sig.	-1.41399
105244642	predicted gene, 40218	Not sig.	-1.41394
77382	RIKEN cDNA C030018K13 gene	Not sig.	-1.41274
76653	chibby family member 3	Not sig.	-1.41205
666504	transmembrane protein 249	Not sig.	-1.41156
83961	neuregulin 4	Not sig.	-1.4111
118568351	predicted gene, 54017	Not sig.	-1.41044
105246396	predicted gene, 41688	Not sig.	-1.40912
122526781	predicted gene, 57849	Not sig.	-1.40881
102638135	predicted gene, 34771	Not sig.	-1.40807
105246417	predicted gene, 41707	Not sig.	-1.40693
100126242	fibroblast growth factor receptor substrate 3, opposite strand	Not sig.	-1.40655
118567744	predicted gene, 53554	Not sig.	-1.40654
394435	UDP glucuronosyltransferase 1 family, polypeptide A6B	Not sig.	-1.40574
102639222	predicted gene, 35581	Not sig.	-1.40562
102639882	RIKEN cDNA 1700016K05 gene	Not sig.	-1.4045
115488180	predicted gene, 52058	Not sig.	-1.40397
69031	polypeptide N-acetylgalactosaminyltransferase 6, opposite strand	Not sig.	-1.40391
110877	solute carrier family 18 (vesicular monoamine), member 1	Not sig.	-1.40372
105242972	predicted gene, 39034	Not sig.	-1.40318
118567470	predicted gene, 53350	Not sig.	-1.40311
14836	goosecoid homeobox	Not sig.	-1.40296
104932	expressed sequence AU015791	Not sig.	-1.40226
58170	acid-sensing ion channel family member 5	Not sig.	-1.4022
102638992	predicted gene, 35419	Not sig.	-1.40192
100041724	predicted gene 15217	Not sig.	-1.40165
319711	RIKEN cDNA E230029C05 gene	Not sig.	-1.40096
66297	POU domain, class 3, transcription factor 3 adjacent noncoding transcript 1	Not sig.	-1.40031
108168355	predicted gene, 46605	Not sig.	-1.3998
102633107	predicted gene, 31015	Not sig.	-1.39945
108168309	predicted gene, 46569	Not sig.	-1.39875
671641	ribosomal protein S12, pseudogene 24	Not sig.	-1.39856
102634134	predicted gene, 31791	Not sig.	-1.39729
69986	RIKEN cDNA 1700025N23 gene	Not sig.	-1.39679
69108	RIKEN cDNA 1810012K16 gene	Not sig.	-1.39671
102634113	predicted gene, 31774	Not sig.	-1.3946
102639398	predicted gene, 35724	Not sig.	-1.39443
102637478	predicted gene, 34276	Not sig.	-1.39284
115488466	predicted gene, 52171	Not sig.	-1.39206
105404	expressed sequence BB123696	Not sig.	-1.39152
100134986	predicted gene 15498	Not sig.	-1.39145
118567600	predicted gene, 26887	Not sig.	-1.38981
20423	sonic hedgehog	Not sig.	-1.38929
433100	expressed sequence AA388235	Not sig.	-1.3892
54388	H1.9 linker histone	Not sig.	-1.38881
13796	empty spiracles homeobox 1	Not sig.	-1.38834
228942	cerebellin 4 precursor protein	Not sig.	-1.38695
118567997	predicted gene, 53749	Not sig.	-1.38653
233561	predicted gene, 38405	Not sig.	-1.38481
654459	defensin beta 25	Not sig.	1.48557
105244894	predicted gene, 40422	Not sig.	-1.38445
207781	C2 calcium-dependent domain containing 2	Not sig.	-0.192579
102640393	predicted gene, 36462	Not sig.	-1.38413
105244323	predicted gene, 39957	Not sig.	-1.38366
102635309	predicted gene, 32682	Not sig.	-1.38323
319196	ankyrin repeat and EF-hand domain containing 1	Not sig.	-1.38211
105244256	predicted gene, 39898	Not sig.	-1.38193
78043	RIKEN cDNA 4930548J01 gene	Not sig.	-1.38091
18430	oxytocin receptor	Not sig.	-1.38088
102634261	predicted gene, 31888	Not sig.	-1.37968
71764	C2 calcium-dependent domain containing 2-like	Not sig.	0.277199
118568001	predicted gene, 57806	Not sig.	-1.37782
108017	FXYD domain-containing ion transport regulator 4	Not sig.	-1.37726
52670	cleavage and polyadenylation specific factor 4-like	Not sig.	-1.37647
115487448	predicted gene, 47815	Not sig.	-1.37632
102638389	RIKEN cDNA 5730405A17 gene	Not sig.	-1.37626
108168253	predicted gene, 46528	Not sig.	-1.37548
105242769	predicted gene, 53066	Not sig.	-1.37541
100502973	predicted gene 12996	Not sig.	-1.37496
115487728	predicted gene, 51866	Not sig.	-1.3741
76786	RIKEN cDNA 2510003B16 gene	Not sig.	-1.37404
100124439	microRNA 344-2	Not sig.	0.158988
102633993	predicted gene, 31683	Not sig.	-1.37152
237761	sosondowah ankyrin repeat domain family member A	Not sig.	-1.37055
105242813	predicted gene, 38922	Not sig.	-1.37036
11814	apolipoprotein C-III	Not sig.	-1.74765
232174	cytochrome P450, family 26, subfamily b, polypeptide 1	Not sig.	-1.36986
102638037	predicted gene, 34702	Not sig.	-1.36953
102636795	predicted gene, 20190	Not sig.	-1.36908
115489913	RIKEN cDNA C630004L07 gene	Not sig.	-1.36888
115488791	predicted gene, 52301	Not sig.	-1.36814
118568444	predicted gene, 54085	Not sig.	-1.36791
75555	NSE3 homolog, SMC5-SMC6 complex component like	Not sig.	-1.36696
100302592	small nucleolar RNA, C/D box 14A	Not sig.	-1.3669
320482	non-protein coding RNA, repressor of NFAT	Not sig.	-1.36539
330738	predicted gene, 38414	Not sig.	-1.3653
105245285	predicted gene, 40761	Not sig.	-1.36496
13646	kallikrein 1-related peptidase b22	Not sig.	-1.36298
102633389	predicted gene, 31224	Not sig.	-1.36193
282619	suprabasin	Not sig.	-1.36139
328265	RIKEN cDNA A530001N23 gene	Not sig.	-1.3603
71004	RIKEN cDNA 4931440P22 gene	Not sig.	-1.35956
107585	deiodinase, iodothyronine type III	Not sig.	-1.35835
115488890	predicted gene, 22215	Not sig.	-1.35791
115486933	predicted gene, 51574	Not sig.	-1.35786
13395	distal-less homeobox 5	Not sig.	-1.35773
108168105	predicted gene, 50611	Not sig.	-1.35768
115489999	predicted gene, 52743	Not sig.	-1.35734
76393	RIKEN cDNA 1700012H19 gene	Not sig.	-1.35719
105243850	predicted gene, 39583	Not sig.	-1.35719
100499528	microRNA 3473a	Not sig.	-4.55785
100628582	microRNA 3473c	Not sig.	-0.487701
118568025	predicted gene, 53772	Not sig.	-1.35519
21640	T cell receptor gamma, variable 6	Not sig.	-1.35502
433456	RIKEN cDNA 4631405J19 gene	Not sig.	-1.35487
234695	capping protein regulator and myosin 1 linker 2	Not sig.	0.00361144
67375	quinolinate phosphoribosyltransferase	Not sig.	-1.35446
102635155	predicted gene, 32564	Not sig.	-1.35355
102637928	predicted gene, 34617	Not sig.	-1.35351
21380	T-box 1	Not sig.	-0.843692
105246162	predicted gene, 41496	Not sig.	-1.35181
108168157	predicted gene, 46451	Not sig.	-1.35122
259108	olfactory receptor family 51 subfamily R member 1	Not sig.	-1.35082
102640387	predicted gene, 36457	Not sig.	-1.34895
100217446	small nucleolar RNA, C/D box 47	Not sig.	-1.34878
225852	predicted gene 550	Not sig.	-1.34866
72813	RIKEN cDNA 2810454H06 gene	Not sig.	-1.34687
105243937	predicted gene, 39650	Not sig.	-1.34676
105245921	predicted gene, 41301	Not sig.	-1.34674
102633009	predicted gene, 30939	Not sig.	-1.34667
320273	RIKEN cDNA B230208H11 gene	Not sig.	-1.34649
102636046	predicted gene 28548	Not sig.	-1.34642
118568116	predicted gene, 53837	Not sig.	-1.34508
115490416	predicted gene, 52907	Not sig.	-1.34474
75178	meiosis specific with OB domains	Not sig.	-1.34446
108167720	predicted gene, 46153	Not sig.	-1.3443
105245265	predicted gene, 40743	Not sig.	-1.34407
11625	alpha-2-HS-glycoprotein	Not sig.	-1.34379
105246602	predicted gene, 41871	Not sig.	-1.34302
621580	predicted gene, 21953	Not sig.	-1.34217
115488597	predicted gene, 25897	Not sig.	-1.34212
17901	myosin, light polypeptide 1	Not sig.	-1.3371
105247060	predicted gene, 42235	Not sig.	-1.33696
101055782	predicted gene 13583	Not sig.	-1.33584
20504	solute carrier family 17 (sodium phosphate), member 1	Not sig.	-1.33373
70810	keratin 25	Not sig.	-1.3337
100040507	predicted gene 2814	Not sig.	-1.3335
72231	RIKEN cDNA 1700018A23 gene	Not sig.	-1.33283
641454	RIKEN cDNA 5830444B04 gene	Not sig.	-1.33221
70882	armadillo repeat containing 3	Not sig.	0.759107
102636160	RIKEN cDNA 4930423B08 gene	Not sig.	-1.33165
102632246	predicted gene 12354	Not sig.	-1.33091
71790	annexin A9	Not sig.	-1.33091
319684	RIKEN cDNA 5031425F14 gene	Not sig.	-1.3309
118567359	predicted gene, 53271	Not sig.	-1.33025
268747	capping protein regulator and myosin 1 linker 3	Not sig.	-1.02351
115486244	predicted gene, 25053	Not sig.	-1.32998
245865	sperm associated antigen 4	Not sig.	-1.32973
100038718	predicted gene 10494	Not sig.	-1.32902
668382	poly(A) binding protein, cytoplasmic 1-like 2B	Not sig.	-1.32871
105246087	predicted gene, 41433	Not sig.	-1.32802
100045066	predicted gene, 17767	Not sig.	-1.32696
102632234	predicted gene, 30368	Not sig.	-1.32665
102639900	predicted gene, 36102	Not sig.	-1.32664
100038706	predicted gene 10637	Not sig.	-1.32646
102632898	predicted gene 16230	Not sig.	-1.3262
68386	RIKEN cDNA 0610039K10 gene	Not sig.	-1.32606
102636798	predicted gene, 33770	Not sig.	-1.32605
102635478	predicted gene, 32806	Not sig.	-1.32543
115485789	predicted gene, 24171	Not sig.	-1.32489
12771	C-C motif chemokine receptor 3	Not sig.	-1.32441
170745	X-prolyl aminopeptidase (aminopeptidase P) 2, membrane-bound	Not sig.	-1.32438
107576	T cell receptor gamma, constant 4	Not sig.	-1.32405
115489532	predicted gene, 52564	Not sig.	-1.324
75507	POU domain class 5, transcription factor 2	Not sig.	-1.32351
73617	RIKEN cDNA 1700122H20 gene	Not sig.	-1.32337
100040843	cytochrome P450, family 4, subfamily a, polypeptide 32	Not sig.	-1.32272
67752	stabilizer of axonemal microtubules 4	Not sig.	-1.32239
110333	rhabdomyosarcoma 2 associated transcript (non-coding RNA)	Not sig.	-1.32237
115486693	predicted gene, 25259	Not sig.	-1.32093
320692	RIKEN cDNA 9430037G07 gene	Not sig.	-1.3208
102637674	predicted gene, 34425	Not sig.	-1.32071
72104	RIKEN cDNA 2010106C02 gene	Not sig.	-1.31976
115488007	predicted gene, 51998	Not sig.	-1.3192
102636740	predicted gene, 33730	Not sig.	-1.31911
16636	killer cell lectin-like receptor, subfamily A, member 5	Not sig.	-1.31883
102640005	predicted gene, 36183	Not sig.	-1.31881
108167786	predicted gene, 46204	Not sig.	-1.31734
320020	RIKEN cDNA 6330415G19 gene	Not sig.	-1.31732
102636830	predicted gene, 33790	Not sig.	-1.31693
619308	RIKEN cDNA F830208F22 gene	Not sig.	-1.31624
100040339	predicted gene 2721	Not sig.	-1.3157
109828	complement component 7	Not sig.	-1.31469
100502834	predicted gene 15972	Not sig.	-1.31407
102632068	predicted gene, 30239	Not sig.	-1.31406
102636824	predicted gene, 33787	Not sig.	-1.31353
108167930	predicted gene 11714	Not sig.	-1.31342
118567962	predicted gene, 53723	Not sig.	-1.31317
100859962	predicted gene, 21057	Not sig.	-1.31295
102636575	predicted gene 14862	Not sig.	-1.31247
320832	signal-regulatory protein beta 1A	Not sig.	-1.31246
118568354	60S ribosomal protein L17-like	Not sig.	-1.31141
115490364	predicted gene, 52871	Not sig.	-1.31104
115487189	RIKEN cDNA 9430062P05 gene	Not sig.	-1.31073
115486473	predicted gene, 51455	Not sig.	-1.30784
115490443	predicted gene, 53249	Not sig.	-1.30751
102639693	predicted gene, 35946	Not sig.	-1.3066
230143	predicted gene 568	Not sig.	-1.30612
115488510	predicted gene, 52202	Not sig.	-1.30609
72560	N-acetylated alpha-linked acidic dipeptidase 2	Not sig.	-1.30514
75512	glutathione peroxidase 6	Not sig.	-1.30481
105246754	predicted gene, 41996	Not sig.	-1.30453
100502921	predicted gene 10142	Not sig.	-1.3043
75951	RIKEN cDNA 4930578M01 gene	Not sig.	-1.30371
102637932	predicted gene, 34621	Not sig.	-1.30369
118567565	predicted gene, 57789	Not sig.	-1.30361
15424	homeobox C5	Not sig.	-1.30352
102638237	predicted gene, 34846	Not sig.	-1.30209
12173	basonuclin zinc finger protein 1	Not sig.	-1.30177
118567874	predicted gene 11657	Not sig.	-1.30173
56710	bone morphogenic protein/retinoic acid inducible neural specific 1	Not sig.	-1.30128
21803	transforming growth factor, beta 1	Not sig.	0.0583034
108168397	predicted gene, 46637	Not sig.	-1.30039
22410	wingless-type MMTV integration site family, member 10B	Not sig.	0.0942077
18600	peptidyl arginine deiminase, type II	Not sig.	-1.29957
72665	RIKEN cDNA 2810039B14 gene	Not sig.	-1.29856
108169078	predicted gene, 46926	Not sig.	-1.2985
14464	GATA binding protein 5	Not sig.	-1.29779
102640764	predicted gene, 36756	Not sig.	-1.29696
319915	RIKEN cDNA A830049F12 gene	Not sig.	-1.29617
102635078	predicted gene, 32504	Not sig.	-1.29613
102638508	predicted gene 17057	Not sig.	-1.29603
115489705	predicted gene, 52616	Not sig.	-1.29522
102636034	predicted gene, 33218	Not sig.	-1.29439
106557447	predicted gene, 49890	Not sig.	-1.29434
75458	chemokine-like factor	Not sig.	0.190088
75487	RIKEN cDNA 1700012J15 gene	Not sig.	-1.29344
100503613	RIKEN cDNA 5031434C07 gene	Not sig.	-1.2934
105244212	predicted gene, 39860	Not sig.	-1.29311
108167721	predicted gene, 50606	Not sig.	-1.29277
70881	5'-nucleotidase, cytosolic IB	Not sig.	-1.29253
170834	oocyte secreted protein 1	Not sig.	-1.29228
115488652	uncharacterized LOC115488652	Not sig.	-1.29164
115487800	predicted gene, 51917	Not sig.	-1.2916
98870	expressed sequence AI182371	Not sig.	-1.29148
102634737	predicted gene, 32249	Not sig.	-1.29061
100503353	zinc finger protein 1009	Not sig.	-1.28974
791369	predicted gene 9889	Not sig.	-1.28972
102633174	predicted gene, 31068	Not sig.	-1.28889
100504029	predicted gene, 16740	Not sig.	-1.28831
11870	ADP-ribosyltransferase 1	Not sig.	-1.28799
102639630	predicted gene, 35895	Not sig.	-1.28732
118567502	predicted gene, 57786	Not sig.	-1.28705
115487148	predicted gene, 51664	Not sig.	-1.28611
102639070	predicted gene, 35472	Not sig.	-1.28568
78748	Ras association (RalGDS/AF-6) domain family (N-terminal) member 10	Not sig.	-1.28562
105247183	predicted gene, 42325	Not sig.	-1.28547
102635146	predicted gene, 32558	Not sig.	-1.28484
118568515	predicted gene, 54114	Not sig.	-1.28468
115487719	predicted gene, 51858	Not sig.	-1.28407
102633809	predicted gene 3785	Not sig.	-1.28354
243755	solute carrier family 13 (sodium/sulfate symporters), member 4	Not sig.	-1.2826
15061	interferon-induced protein 44 like	Not sig.	0.536123
111828493	predicted gene, 53191	Not sig.	-1.28075
108168307	predicted gene, 46567	Not sig.	-1.28067
115487083	predicted gene, 51618	Not sig.	-1.28039
544792	GSG1-like 2	Not sig.	-1.27996
13004	neurocan	Not sig.	-1.2799
105246370	predicted gene 29200	Not sig.	-1.27984
118567885	predicted gene, 53659	Not sig.	-1.27976
73886	RIKEN cDNA 4930431P19 gene	Not sig.	-1.27853
118567952	predicted gene, 53713	Not sig.	-1.27852
320118	F-box and leucine-rich repeat protein 13	Not sig.	-1.27836
102638676	predicted gene 12107	Not sig.	-1.27832
102634274	predicted gene, 31898	Not sig.	-1.27798
319229	secretin receptor	Not sig.	-1.27772
102633560	predicted gene, 31356	Not sig.	-1.27756
105244494	predicted gene, 40091	Not sig.	-1.27639
118568166	nuclear encoded tRNA lysine 32 (anticodon CTT)	Not sig.	-1.27507
115487185	predicted gene, 51686	Not sig.	-1.27448
210801	unc-5 netrin receptor D	Not sig.	-1.274
118567932	predicted gene, 53698	Not sig.	-1.27377
12655	chitinase-like 3	Not sig.	0.526328
665268	RIKEN cDNA 1600029O15 gene	Not sig.	-1.27314
115486423	predicted gene, 53197	Not sig.	-1.27286
102638927	predicted gene, 35371	Not sig.	-1.27285
102634323	predicted gene 14320	Not sig.	-1.27285
102640901	predicted gene, 36856	Not sig.	-1.27284
320825	sterile alpha motif domain containing 5	Not sig.	-1.2723
115486873	RIKEN cDNA 6330537M06 gene	Not sig.	-1.27147
105247280	predicted gene, 42407	Not sig.	-1.27132
105246565	predicted gene, 41838	Not sig.	-1.27114
74633	RIKEN cDNA 4930429F24 gene	Not sig.	-1.27099
105245215	predicted gene, 40699	Not sig.	-1.27084
102639883	predicted gene, 36089	Not sig.	-1.27043
102637491	RIKEN cDNA 4930556I23 gene	Not sig.	-1.27033
118568112	predicted gene, 53834	Not sig.	-1.2702
382221	PAS domain containing repressor 1	Not sig.	-1.26974
115489044	predicted gene, 57661	Not sig.	-1.26918
105246186	predicted gene, 35474	Not sig.	-1.269
102633132	predicted gene, 31036	Not sig.	-1.26857
102640645	predicted gene, 36660	Not sig.	-1.26808
117167	STEAP family member 4	Not sig.	-1.26735
115486924	predicted gene, 51568	Not sig.	-1.26719
271424	inositol hexaphosphate kinase 3	Not sig.	-1.2669
105246830	predicted gene, 42054	Not sig.	-1.26685
414079	RIKEN cDNA 4930405O22 gene	Not sig.	-1.26667
115487807	predicted gene, 51921	Not sig.	-1.26637
102637776	predicted gene, 34502	Not sig.	-1.26591
108168465	predicted gene 14846	Not sig.	-1.26564
105243506	predicted gene, 39408	Not sig.	-1.26513
102635090	predicted gene, 32513	Not sig.	-1.26402
320616	RIKEN cDNA B130006D01 gene	Not sig.	-1.26282
17171	MAS1 oncogene	Not sig.	-1.26224
100043805	predicted pseudogene 10224	Not sig.	-1.26152
434050	predicted pseudogene 5576	Not sig.	-1.26141
65255	ankyrin repeat and SOCS box-containing 4	Not sig.	-1.261
105244759	predicted gene, 40312	Not sig.	-1.26085
73339	RIKEN cDNA 1700047G03 gene	Not sig.	-1.26072
677044	predicted gene 10653	Not sig.	-1.25977
102633407	predicted gene, 26847	Not sig.	-1.25953
329509	RIKEN cDNA 1810024B03 gene	Not sig.	-1.25913
115488893	predicted gene, 18280	Not sig.	-1.25872
115489399	predicted gene 13166	Not sig.	-1.25744
105247146	predicted gene, 42298	Not sig.	-1.25715
118567420	predicted gene, 53313	Not sig.	-1.25673
230959	adherens junction associated protein 1	Not sig.	-1.25667
115489508	predicted gene, 52547	Not sig.	-1.25651
115489941	predicted gene 12867	Not sig.	-1.2562
17229	tryptase beta 2	Not sig.	-1.256
18588	phosphodiesterase 6G, cGMP-specific, rod, gamma	Not sig.	-1.25574
225908	myelin regulatory factor	Not sig.	-1.25442
17733	tRNA-Ile	Not sig.	-1.254
115486477	predicted gene, 51458	Not sig.	-1.25397
20297	C-C motif chemokine ligand 20	Not sig.	-1.25381
102636746	predicted gene, 33734	Not sig.	-1.25354
102638120	predicted gene, 34758	Not sig.	-1.25298
105244942	predicted gene, 40464	Not sig.	-1.25282
69602	otopetrin 3	Not sig.	-1.25277
668359	TD and POZ domain containing 9	Not sig.	-1.25241
320152	RIKEN cDNA 4930412C18 gene	Not sig.	-1.25233
76443	RIKEN cDNA 2310016D23 gene	Not sig.	-1.25145
105244916	predicted gene, 40438	Not sig.	-1.2508
791300	predicted gene 9752	Not sig.	-1.25017
108167705	predicted gene, 46142	Not sig.	-1.24981
118568703	predicted gene, 54267	Not sig.	-1.24981
545691	forkhead-associated phosphopeptide binding domain 1, opposite strand 1	Not sig.	-1.24962
118568736	predicted gene, 54291	Not sig.	-1.2489
19059	protein phosphatase 3, regulatory subunit B, alpha isoform (calcineurin B, type II)	Not sig.	-1.24881
231148	actin-binding LIM protein 2	Not sig.	-1.2485
214301	crystallin, gamma N	Not sig.	-1.24774
102634346	predicted gene, 31951	Not sig.	-1.24687
102638490	predicted gene, 35041	Not sig.	-1.24662
67516	potassium channel tetramerisation domain containing 4	Not sig.	-1.24632
74571	potassium channel, subfamily K, member 16	Not sig.	-1.24574
93746	G protein-coupled receptor, family C, group 5, member D	Not sig.	-1.24498
102640008	predicted gene 28800	Not sig.	-1.24457
102632100	predicted gene, 30263	Not sig.	-1.24404
105244320	predicted gene, 39954	Not sig.	-1.2431
237175	adhesion G protein-coupled receptor G2	Not sig.	-1.24303
115488820	predicted gene, 52316	Not sig.	-1.24287
102632112	predicted gene, 30270	Not sig.	-1.24263
118567948	predicted gene, 53710	Not sig.	-1.24196
387353	taste receptor, type 2, member 126	Not sig.	-1.24167
20277	sodium channel, nonvoltage-gated 1 beta	Not sig.	-1.24115
102633302	predicted gene, 31161	Not sig.	-1.24108
115489524	predicted gene, 52558	Not sig.	-1.24092
260301	otospiralin	Not sig.	-1.24086
432611	dynein axonemal intermediate chain 2	Not sig.	-1.24075
319859	RIKEN cDNA E030011O05 gene	Not sig.	-1.2399
102634852	predicted gene 11232	Not sig.	-1.23987
327946	predicted gene 12295	Not sig.	-1.23981
105246037	predicted gene, 41398	Not sig.	-1.23814
546058	expressed sequence AA386476	Not sig.	-1.23795
20132	retinal pigment epithelium derived rhodopsin homolog	Not sig.	-1.23759
102637790	predicted gene, 34513	Not sig.	-1.23676
102640989	predicted gene, 36918	Not sig.	-1.23526
105244422	predicted gene, 40031	Not sig.	-1.23526
105243874	predicted gene 28401	Not sig.	-1.23464
105242828	predicted gene, 38930	Not sig.	-1.23443
102636518	predicted gene, 33560	Not sig.	-1.23425
102637008	predicted gene, 33923	Not sig.	-1.23291
118568680	predicted gene, 54245	Not sig.	-1.23242
102634251	predicted gene, 31881	Not sig.	-1.23214
194292	predicted gene 5	Not sig.	-1.23188
115487786	predicted gene, 51906	Not sig.	-1.23147
102636096	predicted gene, 33263	Not sig.	-1.23144
100038653	predicted gene 10538	Not sig.	-1.23055
102633270	predicted gene, 31134	Not sig.	-1.23021
105246175	predicted gene, 41509	Not sig.	-1.23001
56378	actin related protein 2/3 complex, subunit 3	Not sig.	0.123409
118567659	predicted gene, 53493	Not sig.	-1.22966
105244362	predicted gene, 39985	Not sig.	-1.22954
115487188	predicted gene, 47403	Not sig.	-1.22831
105243907	predicted gene, 39627	Not sig.	-1.2282
239463	family with sequence similarity 83, member A	Not sig.	-1.22819
78158	RIKEN cDNA 4930440I19 gene	Not sig.	-1.22618
258712	olfactory receptor family 10 subfamily AA member 1	Not sig.	-1.22579
102637505	predicted gene, 34296	Not sig.	-1.22486
319185	H2B clustered histone 13	Not sig.	-1.22485
115487363	predicted gene, 37083	Not sig.	-1.22464
12960	crystallin, beta B1	Not sig.	-1.22333
654803	RIKEN cDNA B130055M24 gene	Not sig.	-1.22315
13608	ectodysplasin-A receptor	Not sig.	-1.22304
102640487	predicted gene, 36535	Not sig.	-1.2229
654818	single-pass membrane protein with coiled-coil domains 3	Not sig.	-1.22288
19142	serine protease 12 neurotrypsin (motopsin)	Not sig.	-1.22258
105246843	predicted gene, 42064	Not sig.	-1.22199
105171	arrestin domain containing 3	Not sig.	-0.697907
100628592	microRNA 3473d	Not sig.	-3.04252
11835	androgen receptor	Not sig.	-1.22115
105243403	predicted gene, 39335	Not sig.	-1.22081
75905	divergent protein kinase domain 2B	Not sig.	-1.2208
115488012	predicted gene, 52003	Not sig.	-1.22077
66930	fibronectin type 3 and ankyrin repeat domains 1	Not sig.	-1.22027
102635879	RIKEN cDNA 4933407O12 gene	Not sig.	-1.22026
671564	ring finger protein 212	Not sig.	-1.2201
217302	G protein-coupled receptor 142	Not sig.	-1.21929
435626	RUN and FYVE domain containing 4	Not sig.	-1.21849
115488775	predicted gene, 52288	Not sig.	-1.21792
115488313	predicted gene, 52109	Not sig.	-1.21759
105245918	predicted gene, 41298	Not sig.	-1.21733
77358	RIKEN cDNA 9430069I07 gene	Not sig.	-1.21713
227671	globoside alpha-1,3-N-acetylgalactosaminyltransferase 1	Not sig.	-1.21699
100503390	predicted gene, 17518	Not sig.	-1.21672
319173	H2A clustered histone 10	Not sig.	-1.21669
115489029	predicted gene, 52393	Not sig.	-1.21665
11607	angiotensin II receptor, type 1a	Not sig.	-1.21653
243300	neuronal tyrosine-phosphorylated phosphoinositide 3-kinase adaptor 1	Not sig.	-1.21528
100502846	predicted gene, 19410	Not sig.	-1.21508
105244218	predicted gene, 39866	Not sig.	-1.21451
102636847	predicted gene, 33803	Not sig.	-1.21448
115490206	predicted gene, 52826	Not sig.	-1.2144
22157	TUB like protein 1	Not sig.	-1.21432
102639154	predicted gene, 35534	Not sig.	-1.2131
102638987	predicted gene, 35415	Not sig.	-1.21284
320187	RIKEN cDNA E230001N04 gene	Not sig.	-1.21255
320961	RIKEN cDNA A630026N12 gene	Not sig.	-1.21245
78212	RNA binding motif protein 46, opposite strand	Not sig.	-1.21205
433632	predicted gene 5544	Not sig.	-1.21178
667550	immunoglobulin kappa variable 10-94	Not sig.	0.912713
75784	cilia and flagella associated protein 299	Not sig.	-1.21161
115489854	predicted gene, 22009	Not sig.	-1.211
102640188	predicted gene, 36316	Not sig.	-1.2107
118568659	predicted gene, 54226	Not sig.	-1.21044
654824	ankyrin repeat domain 37	Not sig.	-1.21044
115487466	predicted gene, 48175	Not sig.	-1.21026
115489514	predicted gene 13523	Not sig.	-1.21012
102636868	predicted gene, 33821	Not sig.	-1.20999
432702	immunoglobulin heavy variable 1-4	Not sig.	-1.46897
105244189	predicted gene, 39841	Not sig.	-1.20819
100043102	RIKEN cDNA 4632428C04 gene	Not sig.	-1.20761
118568601	predicted gene, 54186	Not sig.	-1.20682
102639182	predicted gene, 38515	Not sig.	-1.20631
102633317	predicted gene, 31172	Not sig.	-1.2057
118567672	predicted gene, 53505	Not sig.	-1.20532
69776	RIKEN cDNA 1600002D24 gene	Not sig.	-1.20479
105243181	predicted gene, 39171	Not sig.	-1.20434
115486880	predicted gene, 57522	Not sig.	-1.20434
118567904	predicted gene, 53676	Not sig.	-1.20401
619313	RIKEN cDNA I730030J21 gene	Not sig.	-1.20397
102639993	predicted gene, 36174	Not sig.	-1.20334
118567800	predicted gene, 47985	Not sig.	-1.20294
115486943	predicted gene, 51580	Not sig.	-1.20242
75304	RIKEN cDNA 4930563E22 gene	Not sig.	-1.20172
75465	dynein light chain roadblock-type 2	Not sig.	-1.20076
115486926	predicted gene 45607	Not sig.	-1.20065
102640576	predicted gene, 36607	Not sig.	-1.20014
115488501	predicted gene, 48952	Not sig.	-1.19991
102637797	RIKEN cDNA A330015K06 gene	Not sig.	-1.1999
71132	calcium binding tyrosine phosphorylation regulated	Not sig.	-1.19857
67477	abhydrolase domain containing 15	Not sig.	-1.19839
108168036	predicted gene, 46383	Not sig.	-1.1983
105243878	predicted gene 12031	Not sig.	-1.19749
102638873	predicted gene, 35332	Not sig.	-1.19735
100038690	predicted gene 10732	Not sig.	-1.1967
102638960	predicted gene, 26838	Not sig.	-1.1966
102640634	predicted gene, 36651	Not sig.	-1.19635
102638993	predicted gene, 19765	Not sig.	-1.19579
118567707	predicted gene, 53528	Not sig.	-1.19559
118568637	60S ribosomal protein L13-like	Not sig.	-1.1946
67639	RIKEN cDNA 4930474N09 gene	Not sig.	-1.19458
14164	fibroblast growth factor 1	Not sig.	-0.195531
102633103	predicted gene, 31012	Not sig.	-1.19427
12061	bradykinin receptor, beta 1	Not sig.	-1.19415
77987	activating signal cointegrator 1 complex subunit 3	Not sig.	-0.0898958
115488646	predicted gene, 52252	Not sig.	-1.19349
100039239	cortexin domain containing 1	Not sig.	-1.19322
229687	chitinase-like 5	Not sig.	-0.203081
118567998	predicted gene, 53750	Not sig.	-1.19145
105247124	predicted gene, 42281	Not sig.	-1.191
56538	kallikrein related-peptidase 11	Not sig.	-1.19079
115488008	predicted gene, 51999	Not sig.	-1.19046
105247070	predicted gene, 42243	Not sig.	-1.19032
118568536	predicted gene, 54131	Not sig.	-1.19004
319159	H4 clustered histone 11	Not sig.	-1.18958
75958	RIKEN cDNA 5033403F01 gene	Not sig.	-1.1895
102635516	predicted gene, 32830	Not sig.	-1.18933
171211	EDAR associated via death domain	Not sig.	-1.18881
13638	ephrin A3	Not sig.	-1.18843
100038460	predicted gene 10677	Not sig.	-1.18838
328489	predicted gene 2093	Not sig.	-1.18833
115490193	predicted gene, 52818	Not sig.	-1.1879
105243996	predicted gene, 39691	Not sig.	-1.18769
258592	olfactory receptor family 2 subfamily AG member 15	Not sig.	-1.18761
102638504	mitochondrial intermediate peptidase, opposite strand	Not sig.	-1.18758
115486291	predicted gene, 25604	Not sig.	-1.18734
102631665	predicted gene, 29948	Not sig.	-1.18672
105243467	predicted gene, 39382	Not sig.	-1.18614
21350	T cell acute lymphocytic leukemia 2	Not sig.	-1.18604
277939	C2 calcium-dependent domain containing 3	Not sig.	-0.414775
105245348	predicted gene, 40820	Not sig.	-1.18386
21897	toll-like receptor 1	Not sig.	-0.0253893
118568679	predicted gene, 54244	Not sig.	-1.18278
105243483	predicted gene, 39392	Not sig.	-1.18246
68204	RIKEN cDNA 2900060B14 gene	Not sig.	-1.18229
229688	chitinase-like 6	Not sig.	-0.535183
74916	RIKEN cDNA 1700066O22 gene	Not sig.	-1.18168
56149	trafficking regulator and scaffold protein tamalin	Not sig.	-1.18132
102640663	predicted gene, 36677	Not sig.	-1.18114
102636600	predicted gene, 33619	Not sig.	-1.18094
118567414	predicted gene, 53307	Not sig.	-1.18089
101055987	predicted gene, 29758	Not sig.	-1.18041
258925	olfactory receptor family 1 subfamily E member 1	Not sig.	-1.17997
74601	RIKEN cDNA 4833427F10 gene	Not sig.	-1.1798
105246816	predicted gene, 42040	Not sig.	-1.17959
102642842	predicted gene, 38639	Not sig.	-1.17917
17173	achaete-scute family bHLH transcription factor 2	Not sig.	-1.17905
118568628	uncharacterized LOC118568628	Not sig.	-1.17891
102633591	predicted gene, 31379	Not sig.	-1.17877
102639399	predicted gene, 35725	Not sig.	-1.17872
76279	cytochrome P450, family 2, subfamily d, polypeptide 26	Not sig.	-1.17872
102639576	predicted gene, 35856	Not sig.	-1.17849
171209	acid-sensing ion channel 3	Not sig.	0.307476
14373	G0/G1 switch gene 2	Not sig.	-1.17773
21384	T-box 15	Not sig.	0.461308
244911	C2 calcium-dependent domain containing 4A	Not sig.	0.938445
75647	serine-rich single-pass membrane protein 1	Not sig.	-1.17655
108015	cholinergic receptor, nicotinic, beta polypeptide 4	Not sig.	-1.17643
665044	predicted gene 7461	Not sig.	-1.17637
102638735	predicted gene 15420	Not sig.	-1.17556
100504352	expressed sequence C78197	Not sig.	-1.17541
102636781	predicted gene 16069	Not sig.	-1.17538
27273	pyruvate dehydrogenase kinase, isoenzyme 4	Not sig.	-1.17464
115487989	predicted gene, 51985	Not sig.	-1.17463
102466258	microRNA 3473g	Not sig.	1.32309
68852	LRRN4 C-terminal like	Not sig.	-1.17449
80720	pre B cell leukemia homeobox 4	Not sig.	-1.1739
102633459	predicted gene, 31277	Not sig.	-1.17322
115489477	predicted gene, 52527	Not sig.	-1.17285
232685	long non-protein coding RNA, Trp53 induced transcript	Not sig.	-1.17279
20927	ATP-binding cassette, sub-family C member 8	Not sig.	-1.17212
108169139	predicted gene, 46958	Not sig.	-1.17182
20290	C-C motif chemokine ligand 1	Not sig.	-1.17158
319182	H2B clustered histone 9	Not sig.	-1.17122
11699	alpha 1 microglobulin/bikunin precursor	Not sig.	-1.17105
71038	RIKEN cDNA 4933401H06 gene	Not sig.	-1.17096
66548	ADAMTS-like 5	Not sig.	-1.17077
102638682	predicted gene, 35187	Not sig.	-1.17058
115489123	predicted gene 53059	Not sig.	-1.17019
102638242	predicted gene, 34851	Not sig.	-1.17005
23934	lymphocyte antigen 6 family member H	Not sig.	-1.16924
115488919	predicted gene, 52344	Not sig.	-1.16893
118567406	predicted gene, 53299	Not sig.	-1.16844
102638224	predicted gene, 34836	Not sig.	-1.16841
102633971	predicted gene, 31668	Not sig.	-1.16803
118567692	predicted gene, 53518	Not sig.	-1.16783
69137	V-set and transmembrane domain containing 5	Not sig.	-1.16774
118568339	predicted gene, 54005	Not sig.	-1.16761
115488213	predicted gene, 23127	Not sig.	-1.16756
100379606	predicted gene 15247	Not sig.	-1.1671
115487580	predicted gene, 23966	Not sig.	-1.16696
328833	triggering receptor expressed on myeloid cells-like 2	Not sig.	-1.16689
75429	cilia and flagella associated protein 144	Not sig.	-1.1663
232925	IGF-like family member 3	Not sig.	-1.1663
22599	solute carrier family 6 (neurotransmitter transporter), member 20B	Not sig.	-1.16407
108168305	predicted gene, 46565	Not sig.	-1.16341
102639271	predicted gene, 35621	Not sig.	-1.16213
115487174	RIKEN cDNA 2010001M07 gene	Not sig.	-1.16194
118568586	predicted gene 42921	Not sig.	-1.16193
105242557	predicted gene 20635	Not sig.	-1.1616
102636905	predicted gene, 26908	Not sig.	-1.16115
100503868	predicted gene, 19935	Not sig.	-1.1611
19116	prolactin receptor	Not sig.	-1.16093
83428	urocortin 3	Not sig.	-1.16079
50782	regulator of G-protein signaling 11	Not sig.	-1.16077
319184	H2B clustered histone 12	Not sig.	-1.16051
105246261	predicted gene, 41569	Not sig.	-1.16025
118567607	predicted gene, 53451	Not sig.	-1.15999
105243138	predicted gene 15346	Not sig.	-1.15995
319187	H2B clustered histone 15	Not sig.	-1.1595
56847	aldehyde dehydrogenase family 1, subfamily A3	Not sig.	-1.15933
108168904	predicted gene 43403	Not sig.	-1.15901
67364	RIKEN cDNA 1700121C10 gene	Not sig.	-1.1581
105242792	ArfGAP with dual PH domains 2, opposite strand	Not sig.	-1.15779
93674	N-acetyltransferase 8 (GCN5-related) family member 3	Not sig.	-1.15751
212285	ArfGAP with RhoGAP domain, ankyrin repeat and PH domain 2	Not sig.	0.257972
15427	homeobox C9	Not sig.	-1.15737
115489719	predicted gene, 52625	Not sig.	-1.15693
74174	gametocyte specific factor 1	Not sig.	-1.15669
258511	olfactory receptor family 6 subfamily F member 2	Not sig.	-1.1566
434198	RIKEN cDNA B130024G19 gene	Not sig.	-1.15659
78015	RIKEN cDNA 4930505K14 gene	Not sig.	-1.15591
115488326	predicted gene, 52122	Not sig.	-1.15547
102637490	predicted gene, 34284	Not sig.	-1.15494
102640050	predicted gene, 36215	Not sig.	-1.1546
320587	transmembrane protein 88B	Not sig.	-1.1545
100040961	predicted gene 10145	Not sig.	-1.15444
320295	RIKEN cDNA C920006O11 gene	Not sig.	-1.15425
102640913	predicted gene, 36864	Not sig.	-1.15395
102635712	predicted gene, 32980	Not sig.	-1.15359
110312	pro-melanin-concentrating hormone	Not sig.	-1.15321
382562	profilin family, member 4	Not sig.	-1.1529
75019	ribonuclease, RNase A family, 10 (non-active)	Not sig.	-1.15283
75404	Rho GTPase activating protein 36	Not sig.	-1.15267
69441	EF-hand calcium binding domain 15	Not sig.	-1.15245
80838	H1.1 linker histone, cluster member	Not sig.	-1.15207
102634378	predicted gene, 31974	Not sig.	-1.15204
11538	activity-dependent neuroprotective protein	Not sig.	-1.1514
115487747	predicted gene, 57578	Not sig.	-1.15138
14787	rhophilin, Rho GTPase binding protein 1	Not sig.	-1.15109
102637529	predicted gene, 34315	Not sig.	-1.15091
115490197	predicted gene 42759	Not sig.	-1.14969
67765	RIKEN cDNA 5830432E09 gene	Not sig.	-1.14926
118568008	predicted gene, 53757	Not sig.	-1.14898
12097	bone gamma-carboxyglutamate protein 2	Not sig.	-1.14893
115487090	predicted gene, 51624	Not sig.	-1.14867
118567525	predicted gene, 53386	Not sig.	-1.14843
100503085	kelch-like 3	Not sig.	-1.14832
102640439	predicted gene, 36500	Not sig.	-1.14777
105245310	predicted gene, 40785	Not sig.	-1.14757
105246413	predicted gene, 41703	Not sig.	-1.14757
102634950	predicted gene, 32409	Not sig.	-1.14687
320159	TOG array regulator of axonemal microtubules 2	Not sig.	-1.14674
624784	thymine DNA glycosylase, pseudogene 2	Not sig.	-1.14635
78709	serine peptidase inhibitor, Kazal type 8	Not sig.	-1.14604
73980	RIKEN cDNA 4930444A19 gene	Not sig.	-1.14572
115486455	predicted gene, 51445	Not sig.	-1.14548
105243987	predicted gene, 39685	Not sig.	-1.14505
102635272	predicted gene, 32655	Not sig.	-1.1448
118568782	predicted gene 5067	Not sig.	-1.14453
[truncated: 24,581 more rows]

## Sheet: 8 dpi
Gene.ID	Name	Expression	logFC
71661	RIKEN cDNA 0610005C13 gene	Down	-2.59275
100043489	RIKEN cDNA 1300002E11 gene	Down	-1.30569
69338	RIKEN cDNA 1700003D09 gene	Down	-2.41096
71837	RIKEN cDNA 1700003E16 gene	Down	-2.05051
73558	RIKEN cDNA 1700110K17 gene	Down	-3.92417
69120	RIKEN cDNA 1810021B22 gene	Down	-1.82761
69864	RIKEN cDNA 1810065E05 gene	Down	-2.09622
76516	RIKEN cDNA 2010001A14 gene	Down	-1.90875
630836	RIKEN cDNA 2010315B03 gene	Down	-1.12347
73644	RIKEN cDNA 2210039B01 gene	Down	-2.40376
72190	RIKEN cDNA 2510009E07 gene	Down	-1.70051
72386	RIKEN cDNA 2610035D17 gene	Down	-1.3545
100503178	RIKEN cDNA 2810013P06 gene	Down	-1.51796
78335	RIKEN cDNA 2810030D12 gene	Down	-2.45835
72792	RIKEN cDNA 2810459M11 gene	Down	-1.7796
100504421	RIKEN cDNA 2900076A07 gene	Down	-1.83497
73076	RIKEN cDNA 3100003L05 gene	Down	-3.26779
76873	RIKEN cDNA 4930447F24 gene	Down	-3.32799
75084	RIKEN cDNA 4930511M06 gene	Down	-3.48599
70984	RIKEN cDNA 4931406C07 gene	Down	-2.23015
74076	RIKEN cDNA 4933406C10 gene	Down	-2.54229
329735	RIKEN cDNA 4933431E20 gene	Down	-1.74212
71319	RIKEN cDNA 4933439K11 gene	Down	-2.19403
319506	RIKEN cDNA 7530428D23 gene	Down	-5.78365
77699	RIKEN cDNA 9030616G12 gene	Down	-5.44146
105892	RIKEN cDNA 9030619P08 gene	Down	-2.72962
100043820	RIKEN cDNA 9030622O22 gene	Down	-4.43204
329160	RIKEN cDNA 9130024F11 gene	Down	-1.3565
320626	RIKEN cDNA 9230105E05 gene	Down	-2.73014
69865	APOBEC1 complementation factor	Down	-1.10681
333424	alpha-1,4-N-acetylglucosaminyltransferase	Down	-3.79195
319942	RIKEN cDNA A530016L24 gene	Down	-4.12164
67758	arylacetamide deacetylase	Down	-3.43005
66273	adipogenesis associated Mth938 domain containing	Down	-1.20559
268860	4-aminobutyrate aminotransferase	Down	-1.89088
27410	ATP-binding cassette, sub-family A member 3	Down	-1.20701
217258	ATP-binding cassette, sub-family A member 8a	Down	-2.6969
18671	ATP-binding cassette, sub-family B member 1A	Down	-2.289
74104	ATP-binding cassette, sub-family B member 6	Down	-1.3872
224814	ATP-binding cassette, sub-family C member 10	Down	-1.32988
76408	ATP-binding cassette, sub-family C member 3	Down	-1.20839
26874	ATP-binding cassette, sub-family D member 2	Down	-2.03566
26357	ATP binding cassette subfamily G member 2 (Junior blood group)	Down	-1.45405
76491	abhydrolase domain containing 14b	Down	-1.06069
80908	ABO, alpha 1-3-N-acetylgalactosaminyltransferase and alpha 1-3-galactosyltransferase	Down	-3.16354
80283	ankyrin repeat and BTB domain containing 1	Down	-1.07072
235674	acetyl-Coenzyme A acyltransferase 1B	Down	-3.29951
52538	acetyl-CoA acyltransferase 2	Down	-1.29843
102632	acyl-Coenzyme A dehydrogenase family, member 11	Down	-2.03499
338350	acyl-Coenzyme A dehydrogenase family, member 12	Down	-1.94146
11364	acyl-Coenzyme A dehydrogenase, medium chain	Down	-1.28632
171168	alkaline ceramidase 1	Down	-2.26053
252837	atypical chemokine receptor 4	Down	-1.74273
230161	acyl-coenzyme A amino acid N-acyltransferase 1	Down	-2.00823
11430	acyl-Coenzyme A oxidase 1, palmitoyl	Down	-1.37912
264895	acyl-CoA synthetase family member 2	Down	-1.78454
14081	acyl-CoA synthetase long-chain family member 1	Down	-1.11665
20216	acyl-CoA synthetase medium-chain family member 3	Down	-1.83375
68738	acyl-CoA synthetase short-chain family member 1	Down	-2.2338
60525	acyl-CoA synthetase short-chain family member 2	Down	-1.08675
11468	actin, gamma 2, smooth muscle, enteric	Down	-1.59517
269275	activin A receptor, type IC	Down	-3.03134
110751	a disintegrin and metallopeptidase domain 33	Down	-1.92868
268822	aarF domain containing kinase 5	Down	-1.43923
224129	adenylate cyclase 5	Down	-1.39943
11512	adenylate cyclase 6	Down	-1.24253
14766	adhesion G protein-coupled receptor G1	Down	-1.38914
11522	alcohol dehydrogenase 1 (class I)	Down	-2.75999
246747	adipogenin	Down	-1.50263
11450	adiponectin, C1Q and collagen domain containing	Down	-2.87541
11551	adrenergic receptor, alpha 2a	Down	-3.03603
11556	adrenergic receptor, beta 3	Down	-1.82725
109254	androgen dependent TFPI regulating protein	Down	-1.51864
100303647	snoRNA AF357359	Down	-2.84716
347722	ArfGAP with GTPase domain, ankyrin repeat and PH domain 1	Down	-1.31094
231801	ArfGAP with FG repeats 2	Down	-1.19466
319660	alkylglycerol monooxygenase	Down	-2.03077
23795	anterior gradient 2	Down	-1.43535
11606	angiotensinogen	Down	-1.76353
74340	S-adenosylhomocysteine hydrolase-like 2	Down	-1.49869
100675	expressed sequence AI480526	Down	-1.55901
104103	antisense Igf2r RNA	Down	-2.31703
11997	aldo-keto reductase family 1, member B7	Down	-2.75555
105387	aldo-keto reductase family 1, member C14	Down	-1.23991
432720	aldo-keto reductase family 1, member C19	Down	-1.62001
56043	aldo-keto reductase family 1, member E1	Down	-1.21455
11668	aldehyde dehydrogenase family 1, subfamily A1	Down	-1.30892
26358	aldehyde dehydrogenase family 1, subfamily A7	Down	-1.89281
11669	aldehyde dehydrogenase 2, mitochondrial	Down	-1.62298
212647	aldehyde dehydrogenase 4 family, member A1	Down	-1.30895
104776	aldehyde dehydrogenase family 6, subfamily A1	Down	-1.86908
230163	aldolase B, fructose-bisphosphate	Down	-2.62216
11699	alpha 1 microglobulin/bikunin precursor	Down	-2.56286
434437	aminomethyltransferase	Down	-1.62481
11722	amylase 1, salivary	Down	-2.08117
11727	angiogenin, ribonuclease, RNase A family, 5	Down	-1.95465
219033	angiogenin, ribonuclease A family, member 4	Down	-3.29344
26360	angiopoietin-like 2	Down	-2.04368
11732	progressive ankylosis	Down	-1.80638
102639132	ANKRD40 C-terminal like	Down	-2.63665
101772	anoctamin 1, calcium activated chloride channel	Down	-1.64115
404545	anoctamin 7	Down	-2.4067
69787	annexin A13	Down	-3.4004
76507	amine oxidase, copper-containing 1	Down	-2.79066
11754	amine oxidase, copper containing 3	Down	-2.32761
216190	adaptor protein, phosphotyrosine interaction, PH domain and leucine zipper containing 2	Down	-2.24581
11826	aquaporin 1	Down	-2.74498
66333	aquaporin 11	Down	-1.82805
11829	aquaporin 4	Down	-2.29914
244867	Rho GTPase activating protein 20	Down	-3.32127
213649	Rho guanine nucleotide exchange factor 19	Down	-1.85157
110596	Rho guanine nucleotide exchange factor 28	Down	-1.99824
77669	Rho guanine nucleotide exchange factor 38	Down	-1.28466
80981	ADP-ribosylation factor-like 4D	Down	-1.03996
71703	armadillo repeat containing, X-linked 3	Down	-1.23138
109689	arrestin, beta 1	Down	-1.13205
54447	N-acylsphingosine amidohydrolase 2	Down	-1.30571
104816	asparaginase	Down	-1.54328
66695	asporin	Down	-1.95868
69678	ataxia, cerebellar, Cayman type, opposite strand	Down	-2.21616
11921	atonal bHLH transcription factor 1	Down	-2.91256
98660	ATPase, Na+/K+ transporting, alpha 2 polypeptide	Down	-1.77958
53313	ATPase, Ca++ transporting, ubiquitous	Down	-1.57672
381290	ATPase, Ca++ transporting, plasma membrane 4	Down	-1.47858
69047	ATPase, Ca++ transporting, type 2C, member 2	Down	-3.54663
76252	ATPase, H+ transporting, lysosomal V0 subunit E2	Down	-1.34925
319974	autism susceptibility candidate 2	Down	-1.54297
12007	alpha-2-glycoprotein 1, zinc	Down	-3.35492
26878	UDP-Gal:betaGlcNAc beta 1,3-galactosyltransferase, polypeptide 2	Down	-4.32996
93961	UDP-Gal:betaGlcNAc beta 1,3-galactosyltransferase, polypeptide 5	Down	-1.62914
272411	UDP-GlcNAc:betaGal beta-1,3-N-acetylglucosaminyltransferase 6	Down	-5.75906
227327	UDP-GlcNAc:betaGal beta-1,3-N-acetylglucosaminyltransferase 7	Down	-3.12647
14422	beta-1,4-N-acetyl-galactosaminyl transferase 2	Down	-2.17003
56375	UDP-Gal:betaGlcNAc beta 1,4-galactosyltransferase, polypeptide 4	Down	-1.82943
56175	beta-site APP-cleaving enzyme 2	Down	-2.33869
76960	brain enriched myelin associated protein 1	Down	-1.11838
12038	butyrylcholinesterase	Down	-2.19474
170752	beta-carotene oxygenase 2	Down	-2.36006
212989	bestrophin 2	Down	-4.02558
110075	bone morphogenetic protein 3	Down	-1.98392
207819	BCL2 interacting protein 5	Down	-1.8382
117606	BOC cell adhesion associated, oncogene regulated	Down	-1.24764
68021	biphenyl hydrolase like	Down	-1.65016
100383	BSD domain containing 1	Down	-1.20061
100038862	butyrophilin-like 1	Down	-1.24759
545261	braveheart long non-coding RNA	Down	-1.98515
59048	C1GALT1-specific chaperone 1	Down	-1.01383
81799	C1q and tumor necrosis factor related protein 3	Down	-2.77189
72709	C1q and tumor necrosis factor related protein 6	Down	-1.25241
78445	RIKEN cDNA C330013E15 gene	Down	-2.37967
320508	cache domain containing 1	Down	-1.80417
58226	calcium channel, voltage-dependent, T type, alpha 1H subunit	Down	-1.57163
12308	calbindin 2	Down	-1.19139
67488	calcium binding and coiled coil domain 1	Down	-1.06378
66259	calcium/calmodulin-dependent protein kinase II inhibitor 1	Down	-1.33496
170725	calpain 8	Down	-1.7135
73647	calpain 9	Down	-1.81603
75568	calcyphosine-like	Down	-2.91782
12346	carbonic anhydrase 1	Down	-1.58211
76459	carbonic anhydrase 12	Down	-1.1206
80733	carbonic anhydrase 15	Down	-2.05871
12349	carbonic anhydrase 2	Down	-1.89226
12350	carbonic anhydrase 3	Down	-3.72826
12319	carbonic anhydrase 8	Down	-1.9639
328968	cardiac mesoderm enhancer-associated non-coding RNA	Down	-1.66948
213819	CAS1 domain containing 1	Down	-1.36227
140721	CASK-interacting protein 2	Down	-1.18271
12373	calsequestrin 2	Down	-2.00111
12359	catalase	Down	-1.41416
12389	caveolin 1, caveolae protein	Down	-1.52872
12390	caveolin 2	Down	-1.12738
19285	caveolae associated 1	Down	-1.2653
20324	caveolae associated 2	Down	-1.2697
12398	CBFA2/RUNX1 translocation partner 3	Down	-2.14842
12408	carbonyl reductase 1	Down	-1.9212
109857	carbonyl reductase 3	Down	-1.99214
67082	coiled-coil domain containing 198	Down	-1.9029
66264	coiled coil domain containing 28B	Down	-1.17747
74186	coiled-coil domain containing 3	Down	-1.12776
214239	coiled-coil domain containing 9B	Down	-1.44229
12424	cholecystokinin	Down	-2.22139
56838	C-C motif chemokine ligand 28	Down	-1.46337
20305	C-C motif chemokine ligand 6	Down	-2.92781
18133	cellular communication network factor 3	Down	-5.9533
72278	cell cycle progression 1	Down	-1.16494
68891	CD177 antigen	Down	-3.51993
208166	CD200 molecule like 1	Down	-2.28978
12484	CD24a antigen	Down	-2.28953
12491	CD36 molecule	Down	-1.6142
171486	CD99 antigen-like 2	Down	-1.35312
72269	cytidine deaminase	Down	-2.31988
260409	CDC42 effector protein 3	Down	-1.20662
268663	cadherin-related family member 2	Down	-1.08517
72040	cadherin-related family member 5	Down	-1.14256
12583	cysteine dioxygenase 1, cytosolic	Down	-1.21308
26366	CEA cell adhesion molecule 10	Down	-5.33531
109901	chymotrypsin-like elastase family, member 1	Down	-1.92718
67260	ceramide synthase 4	Down	-1.11618
104158	carboxylesterase 1D	Down	-2.74817
13897	carboxylesterase 1E	Down	-3.94245
234564	carboxylesterase 1F	Down	-5.36015
12623	carboxylesterase 1G	Down	-5.36015
102022	carboxylesterase 2A	Down	-3.93832
234669	carboxyesterase 2B	Down	-3.83319
234671	carboxylesterase 2C	Down	-2.25592
234673	carboxylesterase 2E	Down	-2.62306
72361	carboxylesterase 2G	Down	-2.68153
11537	complement factor D	Down	-1.74636
12638	cystic fibrosis transmembrane conductance regulator	Down	-1.1593
68178	cingulin-like 1	Down	-1.0909
68567	cell growth regulator with EF hand domain 1	Down	-2.74284
12643	chondroadherin	Down	-1.85311
71389	chromodomain helicase DNA binding protein 6	Down	-1.19032
12652	chromogranin A	Down	-1.73363
12653	chromogranin B	Down	-2.16415
70261	calcineurin-like EF hand protein 2	Down	-1.19318
212862	choline phosphotransferase 1	Down	-1.56912
12669	cholinergic receptor, muscarinic 1, CNS	Down	-2.65295
108015	cholinergic receptor, nicotinic, beta polypeptide 4	Down	-2.28788
26887	carbohydrate sulfotransferase 4	Down	-2.29919
56506	calcium and integrin binding family member 2	Down	-2.14643
14311	cell death-inducing DFFA-like effector c	Down	-1.85082
214425	cartilage intermediate layer protein, nucleotide pyrophosphohydrolase	Down	-1.26197
70113	ciliary microtubule associated protein 1B	Down	-3.4365
17684	Cbp/p300-interacting transactivator, with Glu/Asp-rich carboxy-terminal domain, 2	Down	-1.02946
12709	creatine kinase, brain	Down	-1.01665
12715	creatine kinase, muscle	Down	-1.94509
23844	chloride channel accessory 1	Down	-3.54965
64945	claudin 12	Down	-1.04255
60363	claudin 15	Down	-1.60127
54420	claudin 8	Down	-3.54403
66864	C-type lectin domain family 14, member a	Down	-1.4886
232409	C-type lectin domain family 2, member e	Down	-3.99534
21922	C-type lectin domain family 3, member b	Down	-2.00934
209195	chloride intracellular channel 6	Down	-2.89899
94040	calmin	Down	-1.35055
109791	colipase, pancreatic	Down	-7.17398
65945	calsyntenin 1	Down	-1.37172
12763	cytidine monophospho-N-acetylneuraminic acid hydroxylase	Down	-2.6311
69574	carboxymethylenebutenolidase homolog	Down	-1.09232
97487	CKLF-like MARVEL transmembrane domain containing 4	Down	-1.20433
70031	CKLF-like MARVEL transmembrane domain containing 8	Down	-2.62471
215748	Cnksr family member 3	Down	-2.05899
12797	calponin 1	Down	-1.56587
226744	consortin, connexin sorting protein	Down	-1.03941
12818	collagen, type XIV, alpha 1	Down	-1.43497
12830	collagen, type IV, alpha 5	Down	-1.46858
53867	collagen, type V, alpha 3	Down	-1.68718
12837	collagen, type VIII, alpha 1	Down	-2.50817
239447	collectin sub-family member 10	Down	-2.16658
56358	coatomer protein complex, subunit zeta 2	Down	-1.92793
210582	coenzyme Q10A	Down	-1.06641
67426	coenzyme Q8A	Down	-2.21113
12869	cytochrome c oxidase subunit 8B	Down	-2.23277
12876	carboxypeptidase E	Down	-1.23429
70574	carboxypeptidase M	Down	-2.81733
93721	carboxypeptidase N, polypeptide 1	Down	-1.67295
227231	carbamoyl-phosphate synthetase 1	Down	-3.86008
12894	carnitine palmitoyltransferase 1a, liver	Down	-1.14651
72097	capping protein inhibiting regulator of actin like	Down	-1.28857
381812	calcium release activated channel regulator 2A	Down	-2.30102
26427	cAMP responsive element binding protein 3-like 1	Down	-1.44979
78284	cAMP responsive element binding protein 3-like 4	Down	-2.04735
77128	CREB3 regulatory factor	Down	-1.19788
12925	cysteine-rich protein 1	Down	-1.00567
12953	cryptochrome circadian regulator 2	Down	-1.37049
226527	crystallin zeta like 2	Down	-1.83438
246277	cysteine sulfinic acid decarboxylase	Down	-1.14082
105859	cold shock domain containing C2, RNA binding	Down	-2.52272
69274	CTD small phosphatase like	Down	-1.18343
107869	cystathionine gamma lyase	Down	-1.24258
13034	cathepsin E	Down	-1.58609
56464	cathepsin F	Down	-1.71547
629147	cortexin 3	Down	-1.75969
100039239	cortexin domain containing 1	Down	-2.0923
103841	CUE domain containing 1	Down	-1.09982
77996	cutA divalent cation tolerance homolog-like	Down	-1.41009
13052	coxsackie virus and adenovirus receptor	Down	-1.22912
104086	cytochrome P450, family 27, subfamily a, polypeptide 1	Down	-1.13775
72082	cytochrome P450, family 2, subfamily c, polypeptide 55	Down	-4.56553
72303	cytochrome P450, family 2, subfamily c, polypeptide 65	Down	-1.78693
433247	cytochrome P450, family 2, subfamily c, polypeptide 68	Down	-2.93454
100043108	cytochrome P450, family 2, subfamily c, polypeptide 69	Down	-4.8095
13101	cytochrome P450, family 2, subfamily d, polypeptide 10	Down	-1.91468
56448	cytochrome P450, family 2, subfamily d, polypeptide 22	Down	-2.05545
76279	cytochrome P450, family 2, subfamily d, polypeptide 26	Down	-2.08398
13106	cytochrome P450, family 2, subfamily e, polypeptide 1	Down	-1.29828
13107	cytochrome P450, family 2, subfamily f, polypeptide 2	Down	-4.44504
74134	cytochrome P450, family 2, subfamily s, polypeptide 1	Down	-1.39596
545817	cytochrome P450, family 2, subfamily w, polypeptide 1	Down	-4.53311
56050	cytochrome P450, family 39, subfamily a, polypeptide 1	Down	-1.97591
56388	cytochrome P450, family 3, subfamily a, polypeptide 25	Down	-4.93097
13120	cytochrome P450, family 4, subfamily b, polypeptide 1	Down	-5.01486
170716	cytochrome P450, family 4, subfamily f, polypeptide 13	Down	-1.44441
631304	cytochrome P450, family 4, subfamily f, polypeptide 40	Down	-1.33153
231162	cytokine-like 1	Down	-1.66611
235302	RIKEN cDNA D630033O11 gene	Down	-3.23815
242484	RIKEN cDNA D630039A03 gene	Down	-1.33922
629378	dishevelled-binding antagonist of beta-catenin 3	Down	-1.53245
74106	DDB1 and CUL4 associated factor 6	Down	-1.0882
67880	dicarbonyl L-xylulose reductase	Down	-1.0152
13195	dopa decarboxylase	Down	-1.78226
12305	discoidin domain receptor family, member 1	Down	-1.10179
353320	defensin beta 37	Down	-2.41601
360217	defensin beta 40	Down	-3.49609
243780	DENN domain containing 11	Down	-1.55272
329877	DENN domain containing 4C	Down	-1.00052
97998	DEP domain containing MTOR-interacting protein	Down	-1.70667
13346	desmin	Down	-1.35826
192970	dehydrogenase/reductase 11	Down	-1.19015
13370	deiodinase, iodothyronine, type I	Down	-4.27855
68203	DIRAS family, GTP-binding RAS-like 2	Down	-2.29818
330938	DIX domain containing 1	Down	-2.79407
12945	deleted in malignant brain tumors 1	Down	-1.53067
13400	dystrophia myotonica-protein kinase	Down	-1.55524
246738	DnaJ heat shock protein family (Hsp40) member C28	Down	-2.75079
66705	deoxyribonuclease 1-like 2	Down	-2.78249
71972	dynamin binding protein	Down	-1.17639
70028	DOP1 leucine zipper like protein B	Down	-1.05748
13479	dipeptidase 1	Down	-1.54361
56429	dermatopontin	Down	-1.43045
99586	dihydropyrimidine dehydrogenase	Down	-1.83106
22240	dihydropyrimidinase-like 3	Down	-1.00767
51798	enoyl coenzyme A hydratase 1, peroxisomal	Down	-1.08732
67856	enoyl Coenzyme A hydratase domain containing 3	Down	-3.10138
407800	extracellular matrix protein 2, female organ and adipocyte specific	Down	-2.15324
66967	ER degradation enhancer, mannosidase alpha-like 3	Down	-1.33678
13614	endothelin 1	Down	-1.70823
13615	endothelin 2	Down	-2.7771
216616	epidermal growth factor-containing fibulin-like extracellular matrix protein 1	Down	-1.1128
13636	ephrin A1	Down	-1.44517
13645	epidermal growth factor	Down	-3.76745
74147	enoyl-Coenzyme A, hydratase/3-hydroxyacyl Coenzyme A dehydrogenase	Down	-1.92519
13682	eukaryotic translation initiation factor 4A2	Down	-1.03677
229722	endosome-lysosome associated apoptosis and autophagy regulator 1	Down	-3.42394
68519	echinoderm microtubule associated protein like 1	Down	-1.81785
217364	endo-beta-N-acetylglucosaminidase	Down	-1.35697
83965	ectonucleotide pyrophosphatase/phosphodiesterase 5	Down	-1.81292
12499	ectonucleoside triphosphate diphosphohydrolase 5	Down	-1.44246
72090	ectonucleoside triphosphate diphosphohydrolase 8	Down	-1.48697
381217	endosomal transmembrane epsin interactor 1	Down	-1.1206
70638	endosomal transmembrane epsin interactor 2	Down	-2.35925
13821	erythrocyte membrane protein band 4.1 like 1	Down	-1.22166
13823	erythrocyte membrane protein band 4.1 like 3	Down	-1.03406
13849	epoxide hydrolase 1, microsomal	Down	-1.69562
13850	epoxide hydrolase 2, cytoplasmic	Down	-2.17188
384214	epoxide hydrolase 4	Down	-1.88666
13866	erb-b2 receptor tyrosine kinase 2	Down	-1.2116
13867	erb-b2 receptor tyrosine kinase 3	Down	-1.20249
26918	endoplasmic reticulum to nucleus signalling 2	Down	-2.44953
208618	enhancer trap locus 4	Down	-1.08742
104156	ets variant 5	Down	-2.16216
320051	exophilin 5	Down	-1.30653
14079	fatty acid binding protein 2, intestinal	Down	-1.21678
11770	fatty acid binding protein 4, adipocyte	Down	-1.67426
14085	fumarylacetoacetate hydrolase	Down	-1.27384
68636	fumarylacetoacetate hydrolase domain containing 1	Down	-1.47746
104943	family with sequence similarity 110, member C	Down	-1.38376
68303	family with sequence similarity 114, member A1	Down	-1.35029
68128	family with sequence similarity 120A, opposite strand	Down	-1.2107
58909	family with sequence similarity 13, member A	Down	-1.32177
73873	family with sequence similarity 161, member A	Down	-2.79131
100038347	family with sequence similarity 174, member B	Down	-1.38694
215015	FAM20B, glycosaminoglycan xylosylkinase	Down	-1.05145
106581	family with sequence similarity 234, member A	Down	-1.19349
18300	FAM3 metabolism regulating signaling molecule D	Down	-1.86632
69295	fatty acyl CoA reductase 1, opposite strand	Down	-1.95905
227377	FERM, RhoGEF and pleckstrin domain protein 2	Down	-1.89511
72194	F-box and leucine-rich repeat protein 20	Down	-1.28371
74165	F-box and leucine-rich repeat protein 22	Down	-1.98761
66822	F-box protein 25	Down	-1.40054
67731	F-box protein 32	Down	-1.78756
215384	Fc fragment of IgG binding protein	Down	-2.60043
14133	ficolin A	Down	-1.46063
80891	Fc receptor like 2	Down	-3.67487
631797	fer-1 like family member 6	Down	-1.82883
233079	free fatty acid receptor 2	Down	-2.09297
14166	fibroblast growth factor 11	Down	-2.02019
14181	fibroblast growth factor binding protein 1	Down	-1.0761
14183	fibroblast growth factor receptor 2	Down	-1.05
14184	fibroblast growth factor receptor 3	Down	-3.64898
14199	four and a half LIM domains 1	Down	-1.69464
67606	fin bud initiation factor homolog (zebrafish)	Down	-1.22623
103012	functional intergenic repeating RNA element	Down	-1.22391
27055	FK506 binding protein 9	Down	-1.02476
55990	flavin containing monooxygenase 2	Down	-1.32856
14263	flavin containing monooxygenase 5	Down	-3.05072
384061	fibronectin type III domain containing 5	Down	-3.48479
14282	FBJ osteosarcoma oncogene B	Down	-1.80703
15376	forkhead box A2	Down	-1.98622
71375	forkhead box N3	Down	-1.01261
56484	forkhead box O3	Down	-1.08079
54601	forkhead box O4	Down	-1.45411
75540	fucose-1-phosphate guanylyltransferase	Down	-1.37531
14296	frequently rearranged in advanced T cell lymphomas	Down	-1.21894
212398	frequently rearranged in advanced T cell lymphomas 2	Down	-1.5118
14302	fyn-related kinase	Down	-1.05902
14345	fucosyltransferase 4	Down	-1.89314
59095	FXYD domain-containing ion transport regulator 6	Down	-1.30418
57265	frizzled class receptor 2	Down	-1.61272
14366	frizzled class receptor 4	Down	-1.56489
14367	frizzled class receptor 5	Down	-1.05601
14370	frizzled class receptor 8	Down	-1.2452
14371	frizzled class receptor 9	Down	-3.06664
14373	G0/G1 switch gene 2	Down	-1.0583
14419	galanin and GMAP prepropeptide	Down	-1.02492
53897	galactose-3-O-sulfotransferase 1	Down	-1.27289
319625	galactose mutarotase	Down	-1.63755
171212	polypeptide N-acetylgalactosaminyltransferase 10	Down	-1.74855
230145	polypeptide N-acetylgalactosaminyltransferase 12	Down	-1.36322
14426	polypeptide N-acetylgalactosaminyltransferase 4	Down	-1.33287
241391	polypeptide N-acetylgalactosaminyltransferase 5	Down	-2.34696
207839	polypeptide N-acetylgalactosaminyltransferase 6	Down	-1.25793
108150	polypeptide N-acetylgalactosaminyltransferase 7	Down	-1.74618
14451	growth arrest specific 1	Down	-1.41768
14456	growth arrest specific 6	Down	-1.82349
68434	GATA binding protein 6, opposite strand	Down	-2.26302
14526	glucagon	Down	-2.40997
72077	glucosaminyl (N-acetyl) transferase 3, mucin type	Down	-2.51107
56209	glycerophosphodiester phosphodiesterase 1	Down	-1.27178
14560	growth differentiation factor 10	Down	-1.72927
66569	glycerophosphodiester phosphodiesterase domain containing 1	Down	-1.56193
14583	glutamine fructose-6-phosphate transaminase 1	Down	-1.49455
56316	gamma-glutamyl carboxylase	Down	-1.33629
14590	gamma-glutamyl hydrolase	Down	-1.50257
102635561	gametogenetin binding protein 2, opposite strand	Down	-1.36923
14600	growth hormone receptor	Down	-1.08002
66771	GID complex subunit 4, VID24 homolog	Down	-1.11388
14618	gap junction protein, beta 1	Down	-1.16792
244757	galactosidase, beta 1-like 2	Down	-2.80041
69824	glyoxalase domain containing 5	Down	-1.50963
319804	glycosyltransferase 1 domain containing 1	Down	-1.63511
14645	glutamate-ammonia ligase	Down	-1.38331
100038712	predicted gene 10516	Down	-1.55839
628004	predicted gene 10561	Down	-3.8406
382097	predicted gene 1123	Down	-4.73165
102635421	predicted gene 11430	Down	-2.18583
628813	predicted gene 11437	Down	-1.87121
100040792	predicted gene 11627	Down	-2.33688
102637250	predicted gene 11946	Down	-2.62951
791419	predicted gene 12511	Down	-3.21004
102635494	predicted gene 12576	Down	-1.87513
100415901	predicted gene 13648	Down	-1.29429
102638051	predicted gene 13657	Down	-4.06008
100043609	predicted gene 14207	Down	-2.98353
105246268	predicted gene 15331	Down	-2.13587
100038714	predicted gene 15401	Down	-2.53279
100040298	predicted pseudogene 15501	Down	-1.30745
102640771	predicted gene 15848	Down	-3.69091
115488138	predicted gene 15912	Down	-3.21449
100038411	predicted gene 15998	Down	-3.30713
105245924	predicted gene 16136	Down	-1.73693
102640991	predicted gene, 16984	Down	-3.12046
102634155	predicted gene 17025	Down	-3.59679
105246710	predicted gene, 19497	Down	-2.6292
434065	predicted gene 1965	Down	-1.56011
100504539	predicted gene, 20275	Down	-3.05798
100039138	predicted gene 2061	Down	-3.40229
105242557	predicted gene 20635	Down	-2.04821
115489854	predicted gene, 22009	Down	-1.14069
115487912	predicted gene, 22059	Down	-2.60727
115485615	predicted gene, 22504	Down	-1.99091
115489818	predicted gene, 22581	Down	-1.97557
115488841	predicted gene, 23123	Down	-3.85657
115487245	predicted gene, 23316	Down	-2.37818
115489368	predicted gene, 23318	Down	-2.09174
115489848	predicted gene, 23336	Down	-5.06684
115487496	predicted gene, 23819	Down	-5.26377
115490524	predicted gene, 23851	Down	-1.8678
115488402	predicted gene, 23946	Down	-2.26108
115488396	predicted gene, 24031	Down	-5.11684
115488690	predicted gene, 24201	Down	-1.0136
115486999	predicted gene, 24205	Down	-4.82788
115488880	predicted gene, 24867	Down	-5.21513
115486244	predicted gene, 25053	Down	-4.79738
115488050	predicted gene, 25357	Down	-4.91621
115485641	predicted gene, 25379	Down	-5.48959
115488389	predicted gene, 25464	Down	-5.73562
115488834	predicted gene, 25744	Down	-1.43259
115488998	predicted gene, 26202	Down	-1.45554
115486011	predicted gene, 26419	Down	-4.60487
115490012	predicted gene, 26424	Down	-3.10574
102631932	predicted gene, 30139	Down	-3.44947
102632062	predicted gene, 30235	Down	-4.71648
102632364	predicted gene, 30456	Down	-1.58224
102633297	predicted gene, 31157	Down	-3.64041
102634922	predicted gene, 32391	Down	-1.36449
102635146	predicted gene, 32558	Down	-3.25858
102635752	predicted gene, 33011	Down	-3.25521
100502950	predicted gene 3336	Down	-1.51772
102636290	predicted gene, 33398	Down	-2.6814
102636446	predicted gene, 33509	Down	-3.20501
102636546	predicted gene, 33582	Down	-2.11699
102636630	predicted gene, 33641	Down	-1.76893
102636674	predicted gene, 33677	Down	-4.83375
102636922	predicted gene, 33861	Down	-3.0656
102637037	predicted gene, 33947	Down	-1.03522
102637122	predicted gene, 34014	Down	-4.37367
102639571	predicted gene, 35851	Down	-2.97314
108169076	predicted gene, 36266	Down	-2.07716
102640506	predicted gene, 36548	Down	-5.8085
102640742	predicted gene, 36738	Down	-1.73896
102641836	predicted gene, 38579	Down	-3.68466
105244096	predicted gene, 39770	Down	-2.55165
100042757	predicted gene 4013	Down	-2.17651
105244660	predicted gene, 40229	Down	-5.10097
105244701	predicted gene, 40260	Down	-1.72908
105245165	predicted gene, 40656	Down	-3.31179
105245166	predicted gene, 40657	Down	-4.78581
105245678	predicted gene, 41095	Down	-2.30534
105246368	predicted gene, 41666	Down	-2.52715
100043407	predicted gene 4419	Down	-2.83698
108167447	predicted gene 44507	Down	-3.65347
108168395	predicted gene 45871	Down	-2.20732
108168204	predicted gene, 46488	Down	-3.15342
115487742	predicted gene, 51876	Down	-1.27093
115488369	predicted gene, 52147	Down	-1.42804
115489987	predicted gene, 52731	Down	-2.10479
115490146	predicted gene, 52791	Down	-3.77358
193022	predicted gene 53	Down	-1.94486
118567471	predicted gene, 53351	Down	-4.71047
118567604	predicted gene, 53449	Down	-4.08258
118568125	predicted gene, 53844	Down	-4.95984
433023	predicted gene 5485	Down	-3.0281
434402	predicted gene 5617	Down	-1.83566
115487216	predicted gene, 57537	Down	-2.56443
115488399	predicted gene, 57612	Down	-4.71481
118567441	predicted gene, 57777	Down	-3.06712
625540	predicted gene 6598	Down	-3.28051
66355	guanosine monophosphate reductase	Down	-1.53345
14677	G protein subunit alpha i1	Down	-1.2326
14697	guanine nucleotide binding protein (G protein), beta 5	Down	-1.1949
50798	glucosamine (UDP-N-acetyl)-2-epimerase/N-acetylmannosamine kinase	Down	-1.77613
66066	guanine nucleotide binding protein (G protein), gamma 11	Down	-1.03023
224139	golgin B1	Down	-1.03315
105348	golgi membrane protein 1	Down	-1.06712
319996	golgi membrane protein 2	Down	-1.5156
229593	golgi phosphoprotein 3-like	Down	-1.65581
68338	golgi transport 1A	Down	-1.19315
74498	golgi reassembly stacking protein 1	Down	-1.0444
14732	glycerol-3-phosphate acyltransferase, mitochondrial	Down	-1.27304
14734	glypican 3	Down	-1.30951
14555	glycerol-3-phosphate dehydrogenase 1 (soluble)	Down	-1.52015
78308	G protein-coupled receptor 108	Down	-1.177
70045	G protein coupled receptor 15 ligand	Down	-1.4654
58245	G protein-coupled receptor 180	Down	-1.07856
239530	G protein-coupled receptor 20	Down	-2.34903
76282	glutamic pyruvic transaminase, soluble	Down	-1.20961
108682	glutamic pyruvate transaminase (alanine aminotransferase) 2	Down	-1.68387
50915	growth factor receptor bound protein 14	Down	-2.09547
14786	growth factor receptor bound protein 7	Down	-1.60173
23893	gremlin 2, DAN family BMP antagonist	Down	-1.49969
17714	GrpE-like 2, mitochondrial	Down	-1.04561
331063	gasdermin C2	Down	-1.73474
270328	gasdermin C3	Down	-2.09813
74548	gasdermin C4	Down	-1.85467
227753	gelsolin	Down	-1.17834
14860	glutathione S-transferase, alpha 4	Down	-1.9662
76263	glutathione S-transferase kappa 1	Down	-1.79131
14862	glutathione S-transferase, mu 1	Down	-1.32613
14863	glutathione S-transferase, mu 2	Down	-1.28815
14864	glutathione S-transferase, mu 3	Down	-2.83578
14867	glutathione S-transferase, mu 6	Down	-1.78448
68312	glutathione S-transferase, mu 7	Down	-1.68478
14869	glutathione S-transferase, pi 2	Down	-1.22456
14871	glutathione S-transferase, theta 1	Down	-1.38972
103140	glutathione S-transferase, theta 3	Down	-1.38229
14874	glutathione transferase zeta 1 (maleylacetoacetate isomerase)	Down	-1.11892
14915	guanylate cyclase activator 2a (guanylin)	Down	-1.87687
60596	guanylate cyclase 1, soluble, alpha 1	Down	-1.10232
14917	guanylate cyclase 2c	Down	-1.21764
70676	GULP, engulfment adaptor PTB domain containing 1	Down	-1.60619
77700	GTPase, very large interferon inducible, pseudogene 1	Down	-1.84176
668108	GTPase, very large interferon inducible, pseudogene 3	Down	-2.85701
14958	H1.0 linker histone	Down	-1.12934
50708	H1.2 linker histone, cluster member	Down	-2.18237
319192	H2A clustered histone 19	Down	-2.31501
319190	H2B clustered histone 21	Down	-1.52911
68024	H2B clustered histone 4	Down	-1.99784
97114	H3 clustered histone 15	Down	-2.46115
69386	H4 clustered histone 8	Down	-1.64334
15107	hydroxyacyl-Coenzyme A dehydrogenase	Down	-1.41731
14651	hydroxyacyl glutathione hydrolase	Down	-1.0962
56185	hydroxyacid oxidase 2	Down	-4.8212
15122	hemoglobin alpha, adult chain 1	Down	-1.19662
100503605	hemoglobin, beta adult s chain	Down	-1.06951
232232	histone deacetylase 11	Down	-2.37185
269700	HECT domain E3 ubiquitin protein ligase 4	Down	-1.37523
101202	HEPACAM family member 2	Down	-2.80314
54426	hepatocyte growth factor activator	Down	-2.8068
15245	Hedgehog-interacting protein	Down	-2.79819
216019	hexokinase domain containing 1	Down	-1.1114
665700	hemicentin 2	Down	-1.66712
15360	3-hydroxy-3-methylglutaryl-Coenzyme A synthase 2	Down	-3.11847
102638537	HNF1 homeobox A, opposite strand 1	Down	-2.06546
15397	homeobox A11, opposite strand	Down	-1.63943
15402	homeobox A5	Down	-1.09252
72628	Hoxa cluster antisense RNA 3	Down	-2.22671
15408	homeobox B13	Down	-1.3661
15412	homeobox B4	Down	-1.19399
75395	homeobox B5 and homeobox B6, opposite strand	Down	-1.64369
15417	homeobox B9	Down	-1.20683
15445	4-hydroxyphenylpyruvic acid dioxygenase	Down	-3.38919
15446	hydroxyprostaglandin dehydrogenase 15 (NAD)	Down	-1.81099
15451	hepsin	Down	-2.02964
15484	hydroxysteroid 11-beta dehydrogenase 2	Down	-2.03362
243168	hydroxysteroid (17-beta) dehydrogenase 13	Down	-2.59098
15486	hydroxysteroid (17-beta) dehydrogenase 2	Down	-2.22472
14979	hydroxysteroid 17-beta dehydrogenase 8	Down	-1.09305
15493	hydroxy-delta-5-steroid dehydrogenase, 3 beta- and steroid delta-isomerase 2	Down	-3.22672
15494	hydroxy-delta-5-steroid dehydrogenase, 3 beta- and steroid delta-isomerase 3	Down	-2.61517
78558	HtrA serine peptidase 3	Down	-1.21066
68180	hydroxypyruvate isomerase (putative)	Down	-1.10545
235386	hydroxylysine kinase 1	Down	-2.36727
15874	islet amyloid polypeptide	Down	-2.88775
72421	intraflagellar transport 70B	Down	-1.45814
56741	immunoglobulin superfamily, DCC subclass, member 4	Down	-2.06354
16009	insulin-like growth factor binding protein 3	Down	-1.34818
16012	insulin-like growth factor binding protein 6	Down	-1.31209
382696	immunoglobulin heavy variable 1-52	Down	-3.07164
674018	immunoglobulin heavy variable 1-61	Down	-2.6604
780804	immunoglobulin heavy variable 11-1	Down	-4.58745
780818	immunoglobulin heavy variable V11-2	Down	-1.92081
238427	immunoglobulin heavy variable 6-6	Down	-1.34407
667924	immunoglobulin kappa variable 3-10	Down	-1.18828
384514	immunoglobulin kappa variable 4-57-1	Down	-2.90797
434033	immunoglobulin kappa chain variable 4-91	Down	-1.46586
667899	immunoglobulin kappa variable 6-13	Down	-2.52678
434039	immunoglobulin kappa variable 6-32	Down	-1.17475
110612	immunoglobulin lambda variable 2	Down	-3.00721
93842	immunoglobulin superfamily, member 9	Down	-1.04079
16147	Indian hedgehog	Down	-1.76243
16168	interleukin 15	Down	-1.50332
57890	interleukin 17 receptor E	Down	-2.00821
16173	interleukin 18	Down	-2.16295
216136	ilvB (bacterial acetolactate synthase)-like	Down	-1.02531
170835	inositol polyphosphate 5-phosphatase J	Down	-1.17753
23919	insulin-like 5	Down	-1.93968
16337	insulin receptor	Down	-1.70373
23920	insulin receptor-related receptor	Down	-2.96302
236790	integrator complex subunit 6 like	Down	-1.12395
664994	isochorismatase domain containing 2a	Down	-1.00035
67441	isochorismatase domain containing 2b	Down	-1.69627
209378	inter-alpha-trypsin inhibitor, heavy chain 5	Down	-1.22181
16439	inositol 1,4,5-triphosphate receptor 2	Down	-1.34825
117198	influenza virus NS1A binding protein	Down	-1.17488
70337	iodotyrosine deiodinase	Down	-3.62331
72106	jumonji domain containing 8	Down	-1.04628
57748	junction-mediating and regulatory protein	Down	-1.16213
59091	junctophilin 2	Down	-1.44762
235041	KN motif and ankyrin repeat domains 2	Down	-1.09125
107250	Kazal-type serine peptidase inhibitor domain 1	Down	-2.42914
74901	kelch repeat and BTB (POZ) domain containing 11	Down	-1.47818
57442	potassium voltage-gated channel, Isk-related subfamily, gene 3	Down	-1.16417
382571	potassium voltage-gated channel, subfamily F, member 1	Down	-1.99901
16511	potassium voltage-gated channel, subfamily H (eag-related), member 2	Down	-1.63389
16512	potassium voltage-gated channel, subfamily H (eag-related), member 3	Down	-3.11396
16529	potassium channel, subfamily K, member 5	Down	-1.22334
16531	potassium large conductance calcium-activated channel, subfamily M, alpha member 1	Down	-1.43539
233529	potassium channel tetramerisation domain containing 14	Down	-1.23836
622320	potassium channel tetramerisation domain containing 21	Down	-1.72606
105785	KDEL (Lys-Asp-Glu-Leu) endoplasmic reticulum protein retention receptor 3	Down	-1.11487
16581	kinesin family member C2	Down	-2.8464
16590	KIT proto-oncogene receptor tyrosine kinase	Down	-2.51132
228730	kizuna centrosomal protein	Down	-1.31054
83379	klotho beta	Down	-3.74066
16601	Kruppel-like transcription factor 9	Down	-1.11749
242721	kelch domain containing 7A	Down	-2.61196
213417	kelch domain containing 8A	Down	-2.80918
67455	kelch-like 13	Down	-1.92721
277396	kelch-like 23	Down	-1.77176
75785	kelch-like 24	Down	-1.74557
16612	kallikrein 1	Down	-4.16798
16667	keratin 17	Down	-2.10778
94179	keratin 23	Down	-1.52112
70266	kynurenine aminotransferase 1	Down	-1.42474
236285	LanC lantibiotic synthetase component C-like 3 (bacterial)	Down	-2.73238
225010	lysocardiolipin acyltransferase 1	Down	-1.24738
16846	leptin	Down	-2.33256
56072	lectin, galactose binding, soluble 12	Down	-2.42165
218454	lipoma HMGIC fusion partner-like 2	Down	-1.23127
16886	LIM domain kinase 2	Down	-1.26218
225341	LIM and senescent cell antigen like domains 2	Down	-1.35374
22342	lin-7 homolog B, crumbs cell polarity complex component	Down	-1.80129
93689	leiomodin 1 (smooth muscle)	Down	-1.31467
16956	lipoprotein lipase	Down	-2.31826
76113	lactoperoxidase	Down	-3.61309
79235	lecithin-retinol acyltransferase (phosphatidylcholine-retinol-O-acyltransferase)	Down	-3.44861
233067	leucine rich repeat and fibronectin type III domain containing 3	Down	-1.21003
320398	leucine-rich repeats and immunoglobulin-like domains 3	Down	-1.25301
228357	low density lipoprotein receptor-related protein 4	Down	-1.41268
74511	leucine rich repeat containing 17	Down	-2.63946
100061	leucine rich repeat containing 19	Down	-1.56499
227618	leucine rich repeat containing 26	Down	-2.02955
237387	leucine rich repeat containing 3	Down	-1.56829
320352	leucine rich repeat containing 31	Down	-1.72204
17001	leukotriene C4 synthase	Down	-1.73932
17022	lumican	Down	-1.07327
226791	lysophospholipase-like 1	Down	-1.46735
107227	mono-ADP ribosylhydrolase 1	Down	-1.30109
94275	MAGE family member D1	Down	-1.02031
80884	MAGE family member D2	Down	-1.28761
102635496	MAM and LDL receptor class A domain containing 1	Down	-2.31004
71738	MAM domain containing 2	Down	-2.64793
67729	MANSC domain containing 1	Down	-1.43706
17161	monoamine oxidase A	Down	-1.03637
109731	monoamine oxidase B	Down	-2.13034
26399	mitogen-activated protein kinase kinase 6	Down	-2.29723
234878	mitogen-activated protein kinase kinase kinase 21	Down	-1.55155
332110	mitogen-activated protein kinase 15	Down	-3.21922
100732	microtubule-associated protein, RP/EB family, member 3	Down	-1.01329
111002	MARCKS-like 1, pseudogene 4	Down	-3.32356
277010	MARVEL (membrane-associating) domain containing 1	Down	-1.43623
17196	myelin basic protein	Down	-1.11964
72039	methylcrotonoyl-Coenzyme A carboxylase 1 (alpha)	Down	-1.3831
17263	maternally expressed 3	Down	-2.1937
17287	meprin 1 alpha	Down	-2.96028
68347	methyltransferase like 26	Down	-1.21811
71306	microfibrillar-associated protein 3-like	Down	-2.64947
76293	microfibrillar-associated protein 4	Down	-1.7164
50530	microfibrillar associated protein 5	Down	-1.14327
211798	major facilitator superfamily domain containing 9	Down	-1.23944
17309	mannoside acetylglucosaminyltransferase 3	Down	-1.56404
269181	mannoside acetylglucosaminyltransferase 4, isoenzyme A	Down	-1.05805
216864	macrophage galactose N-acetyl-galactosamine specific lectin 2	Down	-2.05567
23945	monoglyceride lipase	Down	-1.82952
211666	microsomal glutathione S-transferase 2	Down	-1.06335
12587	MIA SH3 domain containing	Down	-2.93766
338366	MIA SH3 domain ER export factor 3	Down	-1.30456
23947	midline 2	Down	-1.30696
218613	MIER family member 3	Down	-1.10908
100316676	microRNA 1195	Down	-4.66705
387158	microRNA 140	Down	-2.04634
387161	microRNA 143	Down	-7.84709
387163	microRNA 145a	Down	-3.18951
723903	microRNA 181b-2	Down	-4.87187
387181	microRNA 186	Down	-3.92783
100316684	microRNA 1898	Down	-1.31801
100316811	microRNA 1930	Down	-5.02736
387189	microRNA 194-1	Down	-5.29483
100316698	microRNA 1947	Down	-4.56759
100316706	microRNA 1956	Down	-5.87477
100316713	microRNA 1968	Down	-2.5708
387204	microRNA 208a	Down	-4.87083
100526463	microRNA 3058	Down	-1.69079
100526546	microRNA 3068	Down	-2.69949
100499517	microRNA 3072	Down	-5.34393
723909	microRNA 342	Down	-5.43069
114482884	microRNA 3473h	Down	-2.27503
100499529	microRNA 3474	Down	-2.22616
102465774	microRNA 3569	Down	-5.07545
100124494	microRNA 421	Down	-5.29413
100628625	microRNA 5100	Down	-5.33369
100885828	microRNA 5616	Down	-5.93766
102465962	microRNA 6362	Down	-4.91299
100316705	microRNA 669n	Down	-5.58062
102465622	microRNA 7028	Down	-5.64993
102465637	microRNA 7052	Down	-1.38855
102465659	microRNA 7087	Down	-1.72928
102465661	microRNA 7090	Down	-6.07747
102465703	microRNA 7220	Down	-4.71481
102466840	microRNA 7655	Down	-4.64222
102466847	microRNA 7682	Down	-1.43137
100040724	miRNA containing gene	Down	-2.83795
210719	mohawk homeobox	Down	-1.74556
17850	methylmalonyl-Coenzyme A mutase	Down	-1.01889
246221	mercaptopyruvate sulfurtransferase	Down	-1.36089
66289	mucosal pentraxin 1	Down	-6.78737
380836	MRS2 magnesium transporter	Down	-1.07771
17724	s-rRNA	Down	-1.03257
17725	16S ribosomal RNA	Down	-1.72947
17751	metallothionein 3	Down	-1.62974
211401	MTSS I-BAR domain containing 1	Down	-1.29701
244654	MTSS I-BAR domain containing 2	Down	-1.55381
17829	mucin 1, transmembrane	Down	-1.62999
666339	mucin 17, cell surface associated	Down	-1.12974
17831	mucin 2	Down	-4.22875
619309	mucin 3A, cell surface associated	Down	-1.69756
17122	Max dimerization protein 4	Down	-1.74786
17880	myosin, heavy polypeptide 11, smooth muscle	Down	-1.35398
98932	myosin, light polypeptide 9, regulatory	Down	-1.08508
107589	myosin, light polypeptide kinase	Down	-1.30249
667663	myosin IIIA	Down	-1.95433
17929	myomesin 1	Down	-1.80953
329828	myogenesis regulating glycosidase (putative)	Down	-2.40527
102467529	nuclear encoded tRNA glycine 7 (anticodon CCC)	Down	-8.77977
22053	nuclear encoded tRNA histidine 2 (anticodon GTG)	Down	-5.24342
102467257	nuclear encoded tRNA asparagine 8 (anticodon GTT)	Down	-5.05833
102467464	nuclear encoded tRNA arginine 2 (anticodon ACG)	Down	-4.6495
102467393	nuclear encoded tRNA trytophan 5 (anticodon CCA)	Down	-5.95086
381204	N-acetylated alpha-linked acidic dipeptidase-like 1	Down	-2.32095
217214	N-acetylglutamate synthase	Down	-2.76907
17951	NLR family, apoptosis inhibitory protein 5	Down	-1.1287
223646	nicotinate phosphoribosyltransferase	Down	-1.54706
269198	neurobeachin like 1	Down	-1.57235
17966	NBR1, autophagy cargo receptor	Down	-1.12889
320024	neutral cholesterol ester hydrolase 1	Down	-2.05705
17721	NADH dehydrogenase subunit 5	Down	-1.17779
29811	N-myc downstream regulated gene 2	Down	-1.08857
65962	NHERF family PDZ scaffold protein 2	Down	-1.03958
170761	NHERF family PDZ scaffold protein 4	Down	-1.32985
66257	nicolin 1	Down	-1.2086
74552	NIPA-like domain containing 3	Down	-1.50094
72293	naked cuticle 2	Down	-2.37334
12020	NK3 homeobox 2	Down	-1.46785
18111	neuronatin	Down	-1.90927
18143	neuronal PAS domain protein 2	Down	-1.46009
19065	neuropeptide Y receptor Y4	Down	-2.6211
217166	nuclear receptor subfamily 1, group D, member 1	Down	-1.79027
18171	nuclear receptor subfamily 1, group I, member 2	Down	-1.08224
110784	nuclear receptor subfamily 3, group C, member 2	Down	-1.29914
223649	nuclear receptor binding protein 2	Down	-1.21604
27528	neuronal regeneration related protein	Down	-2.4826
68404	neuritin 1	Down	-3.46086
18187	neuropilin 2	Down	-1.13382
23959	5' nucleotidase, ecto	Down	-1.02007
57764	netrin 4	Down	-2.03035
67405	neurotensin	Down	-1.36059
67993	nudix hydrolase 12	Down	-1.65899
56312	nuclear protein transcription regulator 1	Down	-2.82652
78252	neurexophilin and PC-esterase domain family, member 2	Down	-4.7857
243300	neuronal tyrosine-phosphorylated phosphoinositide 3-kinase adaptor 1	Down	-1.5485
433904	OCIA domain containing 2	Down	-1.87107
18295	osteoglycin	Down	-1.76004
75475	5-oxoprolinase (ATP-hydrolysing)	Down	-1.10981
258458	olfactory receptor family 2 subfamily M member 13	Down	-2.30972
18405	orosomucoid 1	Down	-3.1019
66612	ORM1-like 3 (S. cerevisiae)	Down	-1.18573
107587	odd-skipped related 2	Down	-1.53589
18416	ornithine transcarbamylase	Down	-2.31424
66431	oxidoreductase like domain containing 1	Down	-1.02423
18438	purinergic receptor P2X, ligand-gated ion channel 4	Down	-1.18792
18441	purinergic receptor P2Y, G-protein coupled 1	Down	-1.22782
210622	peptidase domain containing associated with muscle regeneration 1	Down	-1.38179
23972	3'-phosphoadenosine 5'-phosphosulfate synthase 2	Down	-1.53402
74090	progestin and adipoQ receptor family member V	Down	-1.67277
68371	phenazine biosynthesis-like protein domain containing 1	Down	-5.32078
67307	phenazine biosynthesis-like protein domain containing 2	Down	-2.60804
110821	propionyl-Coenzyme A carboxylase, alpha polypeptide	Down	-1.03951
66904	propionyl Coenzyme A carboxylase, beta polypeptide	Down	-1.59495
18534	phosphoenolpyruvate carboxykinase 1, cytosolic	Down	-4.58445
245867	protein-L-isoaspartate (D-aspartate) O-methyltransferase domain containing 2	Down	-1.38874
76477	procollagen C-endopeptidase enhancer 2	Down	-2.26039
18546	Purkinje cell protein 4	Down	-1.95043
18548	proprotein convertase subtilisin/kexin type 1	Down	-2.16655
18552	proprotein convertase subtilisin/kexin type 5	Down	-1.50831
18553	proprotein convertase subtilisin/kexin type 6	Down	-1.64109
18563	pyruvate carboxylase	Down	-1.96745
18569	programmed cell death 4	Down	-2.02256
207728	phosphodiesterase 2A, cGMP-stimulated	Down	-2.45066
83679	phosphodiesterase 4D interacting protein (myomegalin)	Down	-1.07209
218461	phosphodiesterase 8B	Down	-2.53825
18604	pyruvate dehydrogenase kinase, isoenzyme 2	Down	-2.18328
27273	pyruvate dehydrogenase kinase, isoenzyme 4	Down	-2.44056
53318	PDZ and LIM domain 3	Down	-1.68986
94184	pyridoxal-dependent decarboxylase domain containing 1	Down	-1.13813
216134	pyridoxal (pyridoxine, vitamin B6) kinase	Down	-1.53907
100503041	PDZ domain containing 7	Down	-2.4713
67182	PDZK1 interacting protein 1	Down	-1.99993
93834	pellino 2	Down	-2.04978
56744	platelet factor 4	Down	-1.08463
18640	6-phosphofructo-2-kinase/fructose-2,6-biphosphatase 2	Down	-1.09262
270198	6-phosphofructo-2-kinase/fructose-2,6-biphosphatase 4	Down	-1.40221
18642	phosphofructokinase, muscle	Down	-1.22489
53328	progesterone receptor membrane component 1	Down	-1.12353
231717	PH domain containing endocytic trafficking adaptor 1	Down	-1.5446
53906	proline/histidine/glycine-rich 1	Down	-2.14881
102093	phosphorylase kinase beta	Down	-1.27506
102693	pleckstrin homology like domain, family B, member 1	Down	-1.11394
237928	phosphatase, orphan 1	Down	-2.50896
16922	phytanoyl-CoA hydroxylase	Down	-1.02431
546143	piercer of microtubule wall 2	Down	-1.61952
18703	polymeric immunoglobulin receptor	Down	-2.21618
240752	phosphatidylinositol-4-phosphate 3-kinase catalytic subunit type 2 beta	Down	-1.10622
18708	phosphoinositide-3-kinase regulatory subunit 1	Down	-1.06682
68943	PTEN induced putative kinase 1	Down	-1.0238
66776	phosphatidylserine decarboxylase, pseudogene 3	Down	-1.52528
327958	PITPNM family member 3	Down	-1.66634
26971	phospholipase A2, group IIF	Down	-2.52521
211623	placenta specific 9	Down	-1.00062
18798	phospholipase C, beta 4	Down	-1.42995
231999	pleckstrin homology domain containing, family A (phosphoinositide binding specific) member 8	Down	-1.02091
213522	pleckstrin homology domain containing, family G (with RhoGef domain) member 6	Down	-1.35388
76509	placenta expressed transcript 1	Down	-4.11106
103968	perilipin 1	Down	-4.34398
57435	perilipin 4	Down	-1.75705
67801	plasma membrane proteolipid	Down	-1.47575
18821	phospholamban	Down	-2.70473
212933	peptidase M20 domain containing 1	Down	-3.87095
434128	PNMA family member 8B	Down	-1.41318
116939	patatin-like phospholipase domain containing 3	Down	-4.10874
103711	pyridoxine 5'-phosphate oxidase	Down	-1.44343
215494	protein O-linked mannose beta 1,4-N-acetylglucosaminyltransferase 2	Down	-1.51318
18979	paraoxonase 1	Down	-3.0162
269823	paraoxonase 3	Down	-1.508
64082	popeye domain containing 2	Down	-1.01533
50706	periostin, osteoblast specific factor	Down	-1.08258
19013	peroxisome proliferator activated receptor alpha	Down	-2.58063
19017	peroxisome proliferative activated receptor, gamma, coactivator 1 alpha	Down	-1.81812
327655	diphosphoinositol pentakisphosphate kinase 1	Down	-1.22785
242083	protein phosphatase 1 (formerly 2C)-like	Down	-1.48872
329251	protein phosphatase 1, regulatory subunit 12B	Down	-1.34966
232947	protein phosphatase 1, regulatory subunit 37	Down	-1.03412
244416	protein phosphatase 1, regulatory subunit 3B	Down	-1.5847
19064	pancreatic polypeptide	Down	-2.70345
22264	proline-rich acidic protein 1	Down	-1.29718
116847	proline arginine-rich end leucine-rich repeat	Down	-1.43016
108079	protein kinase, AMP-activated, alpha 2 catalytic subunit	Down	-1.28515
18762	protein kinase C, zeta	Down	-1.90274
19092	protein kinase, cGMP-dependent, type II	Down	-2.58206
19116	prolactin receptor	Down	-3.96509
19122	prion protein	Down	-1.29703
19126	prominin 1	Down	-1.38404
30943	serine protease 30	Down	-1.13213
76560	serine protease 8 (prostasin)	Down	-1.1062
70564	peroxiredoxin like 2A	Down	-1.73835
77219	prostaglandin reductase 2	Down	-1.23661
19242	pleiotrophin	Down	-1.2156
19268	protein tyrosine phosphatase receptor type F	Down	-1.4381
19276	protein tyrosine phosphatase receptor type N polypeptide 2	Down	-3.2497
19280	protein tyrosine phosphatase receptor type S	Down	-1.41844
19286	6-pyruvoyl-tetrahydropterin synthase	Down	-1.08656
69675	peroxidasin	Down	-1.03981
19301	peroxisomal membrane protein 2	Down	-1.41788
235534	2-phosphoxylose phosphatase 1	Down	-1.49993
209027	pyrroline-5-carboxylate reductase 1	Down	-1.67479
110078	brain glycogen phosphorylase	Down	-1.2347
19309	muscle glycogen phosphorylase	Down	-1.76959
217212	peptide YY	Down	-1.29044
70536	glutaminyl-peptide cyclotransferase (glutaminyl cyclase)	Down	-1.21546
104009	quiescin Q6 sulfhydryl oxidase 1	Down	-1.27156
104886	RAB15, member RAS oncogene family	Down	-1.04674
80718	RAB27B, member RAS oncogene family	Down	-1.38012
19340	RAB3D, member RAS oncogene family	Down	-1.2401
19341	RAB4A, member RAS oncogene family	Down	-1.14263
241694	Ral GTPase activating protein, alpha subunit 2 (catalytic)	Down	-1.06466
51801	receptor (calcitonin) activity modifying protein 1	Down	-2.98501
110351	Rap1 GTPase-activating protein	Down	-2.37005
380711	RAP1 GTPase activating protein 2	Down	-1.16645
69808	RAP1 GTPase activating protein, opposite strand	Down	-2.76439
268480	Rap guanine nucleotide exchange factor (GEF)-like 1	Down	-1.50853
19416	RAS, dexamethasone-induced 1	Down	-1.00962
75141	RASD family, member 2	Down	-3.04396
192678	Ras association (RalGDS/AF-6) domain family member 3	Down	-1.02078
73246	Ras association (RalGDS/AF-6) domain family member 6	Down	-1.79917
19662	retinol binding protein 4, plasma	Down	-2.17847
71973	RNA binding protein with multiple splicing 2	Down	-1.12129
53902	regulator of calcineurin 3	Down	-1.00321
56739	REC8 meiotic recombination protein	Down	-2.25569
67709	regenerating islet-derived family, member 4	Down	-2.74946
66532	RAB15 effector protein	Down	-2.18828
194590	RALBP1 associated Eps domain containing protein 2	Down	-1.26972
19711	regulated endocrine-specific protein 18	Down	-1.31933
57264	resistin	Down	-2.69833
57262	resistin like alpha	Down	-2.66257
66270	reticulophagy regulator 1	Down	-2.31267
67442	retinol saturase (all trans retinol 13,14 reductase)	Down	-1.56202
54391	riboflavin kinase	Down	-1.0816
66214	regulator of cell cycle	Down	-1.39089
71746	ral guanine nucleotide dissociation stimulator-like 3	Down	-1.74305
68799	repulsive guidance molecule family member B	Down	-1.19249
50782	regulator of G-protein signaling 11	Down	-1.82798
246709	regulator of G-protein signaling 13	Down	-4.23032
56533	regulator of G-protein signaling 17	Down	-2.91307
19737	regulator of G-protein signaling 5	Down	-1.16327
214951	rhomboid like 1	Down	-2.54997
214952	ras homolog family member T2	Down	-1.00219
75745	RNA imprinted and accumulated in nucleus	Down	-2.46706
15473	reactive intermediate imine deaminase A homolog	Down	-1.37921
100764	RBPJ interacting and tubulin associated 1	Down	-1.40142
68477	required for meiotic nuclear division 5 homolog A	Down	-1.57466
58809	ribonuclease, RNase A family 4	Down	-1.81765
29864	ring finger protein 11	Down	-1.10138
70510	ring finger protein 167	Down	-1.41965
66825	ring finger protein 186	Down	-1.9266
386454	ring finger protein 39	Down	-1.56351
19866	U7 small nuclear RNA	Down	-1.40903
19885	RAR-related orphan receptor gamma	Down	-1.90462
380714	rabphilin 3A-like (without C2 domains)	Down	-1.63159
242819	RUN domain containing 3B	Down	-1.22985
233913	RUS family member 1	Down	-1.1946
20193	S100 calcium binding protein A1	Down	-1.16041
12309	S100 calcium binding protein G	Down	-2.7139
320679	sterile alpha motif domain containing 12	Down	-2.56848
192166	sarcosine dehydrogenase	Down	-1.98687
107767	secretory carrier membrane protein 1	Down	-1.0289
100217466	small Cajal body-specific RNA 17	Down	-5.6157
100217438	small Cajal body-specific RNA 2	Down	-1.29442
20249	stearoyl-Coenzyme A desaturase 1	Down	-2.45559
624439	secretoglobin, family 2B, member 15	Down	-5.0103
20259	scinderin	Down	-3.31952
20272	sodium channel, voltage-gated, type VII, alpha	Down	-1.2872
20276	sodium channel, nonvoltage-gated 1 alpha	Down	-1.33767
20277	sodium channel, nonvoltage-gated 1 beta	Down	-3.16876
20287	secretin	Down	-2.21383
15529	syndecan 2	Down	-1.31401
74032	short chain dehydrogenase/reductase family 42E, member 1	Down	-2.1509
231238	sel-1 suppressor of lin-12-like 3 (C. elegans)	Down	-1.28175
20341	selenium binding protein 1	Down	-3.13673
20342	selenium binding protein 2	Down	-3.7843
114679	selenoprotein M	Down	-1.22188
223776	selenoprotein O	Down	-1.16491
20363	selenoprotein P	Down	-1.34751
26456	sema domain, immunoglobulin domain (Ig), transmembrane domain (TM) and short cytoplasmic domain, (semaphorin) 4G	Down	-1.79199
20356	sema domain, seven thrombospondin repeats (type 1 and type 1-like), transmembrane domain (TM) and short cytoplasmic domain, (semaphorin) 5A	Down	-1.77467
240427	SET binding protein 1	Down	-1.51869
73251	SET domain containing (lysine methyltransferase) 7	Down	-1.4097
108735	SFT2 domain containing 2	Down	-1.16075
24052	sarcoglycan, delta (dystrophin-associated glycoprotein)	Down	-1.61111
20393	serum/glucocorticoid regulated kinase 1	Down	-1.27542
97761	small G protein signaling modulator 2	Down	-1.07712
71130	SH2 domain containing 6	Down	-3.16234
244885	SH2 domain containing 7	Down	-3.95466
50795	SH3-binding domain glutamic acid-rich protein	Down	-2.02381
20404	SH3-domain GRB2-like 2	Down	-1.3892
14218	SH3 and PX domains 2A	Down	-1.22804
269016	SH3 domain containing ring finger 2	Down	-1.67067
20423	sonic hedgehog	Down	-5.09615
219134	shisa family member 2	Down	-1.88436
72301	shisa like 1	Down	-2.73256
74637	sedoheptulokinase	Down	-1.83782
22619	sialic acid acetylesterase	Down	-1.2201
64384	sirtuin 3	Down	-1.1989
69983	sucrase isomaltase	Down	-3.14636
20475	sine oculis-related homeobox 5	Down	-2.01704
20494	solute carrier family 10, member 2	Down	-1.54032
241877	solute carrier family 10 (sodium/bile acid cotransporter family), member 5	Down	-3.01976
20496	solute carrier family 12, member 2	Down	-1.29533
171286	solute carrier family 12 (potassium/chloride transporters), member 8	Down	-2.31948
55961	solute carrier family 13 (sodium/sulfate symporters), member 1	Down	-1.62915
20500	solute carrier family 13 (sodium-dependent dicarboxylate transporter), member 2	Down	-1.86624
216867	solute carrier family 16 (monocarboxylic acid transporters), member 11	Down	-1.60203
66859	solute carrier family 16 (monocarboxylic acid transporters), member 9	Down	-3.71944
20504	solute carrier family 17 (sodium phosphate), member 1	Down	-3.35804
319848	solute carrier family 17 (sodium phosphate), member 4	Down	-2.35174
235504	solute carrier family 17 (anion/sugar transporter), member 5	Down	-1.63585
228993	solute carrier family 17, member 9	Down	-1.43899
76306	solute carrier family 18, subfamily B, member 1	Down	-1.44331
20510	solute carrier family 1 (neuronal/epithelial high affinity glutamate transporter, system Xag), member 1	Down	-2.06795
20517	solute carrier family 22 (organic cation transporter), member 1	Down	-1.09951
18400	solute carrier family 22 (organic cation transporter), member 18	Down	-1.04252
73102	solute carrier family 22, member 23	Down	-1.74943
94249	solute carrier family 24 (sodium/potassium/calcium exchanger), member 3	Down	-1.62257
73132	solute carrier family 25 (mitochondrial carrier, Graves disease autoantigen), member 16	Down	-1.02587
66972	"solute carrier family 25 (mitochondrial carrier; phosphate carrier), member 23"	Down	-1.99234
384071	solute carrier family 25, member 34	Down	-2.2778
71998	solute carrier family 25, member 35	Down	-1.78404
319653	solute carrier family 25, member 40	Down	-1.15208
73095	solute carrier family 25, member 42	Down	-2.17788
13521	solute carrier family 26 (sulfate transporter), member 2	Down	-1.50428
13487	solute carrier family 26, member 3	Down	-1.67198
26457	solute carrier family 27 (fatty acid transporter), member 1	Down	-1.5609
26569	solute carrier family 27 (fatty acid transporter), member 4	Down	-1.21792
170441	solute carrier family 2 (facilitated glucose transporter), member 10	Down	-1.54813
20528	solute carrier family 2 (facilitated glucose transporter), member 4	Down	-1.2675
226781	solute carrier family 30, member 10	Down	-3.90854
24060	solute carrier family 35 (CMP-sialic acid transporter), member 1	Down	-1.07958
242585	solute carrier family 35 (UDP-glucuronic acid/UDP-N-acetylgalactosamine dual transporter), member D1	Down	-1.07898
215436	solute carrier family 35, member E3	Down	-2.39706
74150	solute carrier family 35, member F5	Down	-1.02561
234967	solute carrier family 36 (proton/amino acid symporter), member 4	Down	-1.19175
224674	solute carrier family 37 (glycerol-3-phosphate transporter), member 1	Down	-1.00654
69806	solute carrier family 39 (metal ion transporter), member 11	Down	-1.28976
72002	solute carrier family 39 (metal ion transporter), member 5	Down	-1.51024
67547	solute carrier family 39 (metal ion transporter), member 8	Down	-1.66444
53945	solute carrier family 40 (iron-regulated transporter), member 1	Down	-1.23357
338365	solute carrier family 41, member 2	Down	-1.36931
213603	solute carrier family 44, member 3	Down	-1.3923
20535	solute carrier family 4 (anion exchanger), member 2	Down	-1.27653
54403	solute carrier family 4 (anion exchanger), member 4	Down	-1.03076
19729	solute carrier family 50 (sugar transporter), member 1	Down	-1.40081
216225	solute carrier family 5 (iodide transporter), member 8	Down	-1.73987
56774	solute carrier family 6 (neurotransmitter transporter), member 14	Down	-1.15431
229706	solute carrier family 6 (neurotransmitter transporter), member 17	Down	-1.71141
224022	solute carrier family 7 (cationic amino acid transporter, y+ system), member 4	Down	-1.38918
20541	solute carrier family 8 (sodium/calcium exchanger), member 1	Down	-1.62084
75764	SLX1 structure-specific endonuclease subunit homolog B (S. cerevisiae)	Down	-1.20729
170748	single-pass membrane protein with coiled-coil domains 4	Down	-1.13507
68552	small integral membrane protein 14	Down	-1.35518
100504309	small integral membrane protein 27	Down	-1.15468
100040049	small integral membrane protein 38	Down	-4.63435
68528	small integral membrane protein 6	Down	-1.11297
20598	sphingomyelin phosphodiesterase 2, neutral	Down	-1.19846
57319	sphingomyelin phosphodiesterase, acid-like 3A	Down	-1.06279
66106	small muscle protein, X-linked	Down	-2.59592
29856	smoothelin	Down	-1.7335
67826	synaptosomal-associated protein, 47	Down	-1.14165
208777	sushi, nidogen and EGF-like domains 1	Down	-1.62082
100616095	small nucleolar RNA host gene 18	Down	-1.78881
100303740	small nucleolar RNA, H/ACA box 75	Down	-2.03762
115488275	small nucleolar RNA, C/D box 138	Down	-1.01626
100216536	small nucleolar RNA, C/D box 1C	Down	-1.86417
100216532	small nucleolar RNA, C/D box 2	Down	-1.91866
115488833	small nucleolar RNA, C/D box 60	Down	-5.05609
100217429	small nucleolar RNA, C/D box 64	Down	-1.10525
100217463	small nucleolar RNA, C/D box 98	Down	-2.88449
217463	sorting nexin 13	Down	-1.09613
234214	sorbin and SH3 domain containing 2	Down	-1.61222
20322	sorbitol dehydrogenase	Down	-1.52948
20661	sortilin 1	Down	-1.6494
20682	SRY (sex determining region Y)-box 9	Down	-1.16791
13602	SPARC-like 1	Down	-1.38151
30051	SAM pointed domain containing ets transcription factor	Down	-1.70106
70997	sperm flagellar 1	Down	-1.41358
20730	serine peptidase inhibitor, Kazal type 1	Down	-2.99428
20731	serine peptidase inhibitor, Kazal type 4	Down	-3.6054
51795	sushi-repeat-containing protein	Down	-1.75906
20604	somatostatin	Down	-1.41213
20605	somatostatin receptor 1	Down	-3.75919
20606	somatostatin receptor 2	Down	-3.69854
20441	ST3 beta-galactoside alpha-2,3-sialyltransferase 3	Down	-2.00526
54613	ST3 beta-galactoside alpha-2,3-sialyltransferase 6	Down	-1.61108
20440	beta galactoside alpha 2,6 sialyltransferase 1	Down	-2.68085
20446	ST6 (alpha-N-acetyl-neuraminyl-2,3-beta-galactosyl-1,3)-N-acetylgalactosaminide alpha-2,6-sialyltransferase 2	Down	-1.96287
50935	ST6 (alpha-N-acetyl-neuraminyl-2,3-beta-galactosyl-1,3)-N-acetylgalactosaminide alpha-2,6-sialyltransferase 6	Down	-1.27451
56018	StAR related lipid transfer domain containing 10	Down	-1.25027
68428	STEAP family member 3	Down	-1.34415
20866	stromal interaction molecule 1	Down	-1.11288
77057	stonin 1	Down	-1.47915
381310	mechanosensory transduction mediator	Down	-1.40005
67727	syntaxin 17	Down	-1.25046
20917	succinate-Coenzyme A ligase, GDP-forming, beta subunit	Down	-1.07579
20887	sulfotransferase family 1A, phenol-preferring, member 1	Down	-3.46039
56362	sulfotransferase family 1B, member 1	Down	-1.54383
69083	sulfotransferase family, cytosolic, 1C, member 2	Down	-4.02999
53315	sulfotransferase family 1D, member 1	Down	-1.93712
71578	seminal vesicle antigen-like 1	Down	-4.04232
75744	small VCP/p97-interacting protein	Down	-1.60964
319613	syntabulin (syntaxin-interacting)	Down	-2.00927
68416	syncollin	Down	-4.83744
319565	spectrin repeat containing, nuclear envelope 2	Down	-1.1633
233335	synemin, intermediate filament protein	Down	-2.1949
118449	synaptopodin 2	Down	-2.22093
54525	synaptotagmin VII	Down	-1.81079
269589	synaptotagmin-like 1	Down	-1.53989
27359	synaptotagmin-like 4	Down	-1.15031
207592	TBC1 domain family, member 16	Down	-2.53163
224617	TBC1 domain family, member 24	Down	-1.98631
70573	TBCC domain containing 1	Down	-1.0642
232748	TRPM8 channel-associated factor 2	Down	-1.52359
21401	transcription elongation factor A (SII), 3	Down	-2.13735
21452	transcobalamin 2	Down	-1.44151
102791	T cell leukemia translocation altered gene	Down	-1.02559
21778	testis expressed gene 9	Down	-1.88017
21785	trefoil factor 2 (spasmolytic protein 1)	Down	-5.80763
21786	trefoil factor 3, intestinal	Down	-1.60324
21789	tissue factor pathway inhibitor 2	Down	-1.92638
21818	transglutaminase 3, E polypeptide	Down	-1.88802
22134	trans-golgi network protein	Down	-1.62233
21826	thrombospondin 2	Down	-1.11834
21828	thrombospondin 4	Down	-1.58895
74556	thymocyte selection associated family member 3	Down	-1.08677
21833	thyroid hormone receptor alpha	Down	-1.25185
21835	thyroid hormone responsive	Down	-3.42107
26944	tubulointerstitial nephritis antigen	Down	-1.33578
53791	toll-like receptor 5	Down	-2.74312
234076	transmembrane and coiled-coil domains 3	Down	-1.47472
66111	transmembrane p24 trafficking protein 3	Down	-1.0247
109218	transmembrane protein 139	Down	-2.03771
380863	transmembrane protein 171	Down	-1.91132
547127	transmembrane protein 181B, pseudogene	Down	-1.31936
231832	transmembrane protein 184a	Down	-1.40404
338369	transmembrane protein 220	Down	-1.44805
71687	transmembrane protein 25	Down	-2.74174
66039	transmembrane protein 254	Down	-1.26282
125480935	transmembrane protein 276	Down	-1.174
238257	transmembrane protein 30B	Down	-1.43788
67564	transmembrane protein 35A	Down	-2.95394
224090	transmembrane protein 44	Down	-3.06474
56374	transmembrane protein 59	Down	-1.43353
71947	transmembrane protein 94	Down	-1.59381
103743	transmembrane protein 98	Down	-1.18767
70152	thiol methyltransferase 1A1	Down	-2.05108
71664	thiol methyltransferase 1B	Down	-2.07537
278279	transmembrane and tetratricopeptide repeat containing 2	Down	-1.14183
69583	tumor necrosis factor (ligand) superfamily, member 13	Down	-1.459
100503827	tumor necrosis factor (ligand) superfamily, member 13, opposite strand	Down	-1.74639
21952	troponin I, skeletal, slow 1	Down	-2.06086
21961	tensin 1	Down	-1.39597
81877	tenascin XB	Down	-1.50038
21968	target of myb1 trafficking protein	Down	-1.34564
216810	target of myb1-like 2 (chicken)	Down	-1.07846
252838	thymocyte selection-associated high mobility group box	Down	-1.16441
252972	two pore channel 1	Down	-1.00994
21987	tumor protein D52-like 1	Down	-2.40511
21990	tryptophan hydroxylase 1	Down	-2.48479
72948	tubulin polymerization promoting protein	Down	-3.1941
67971	tubulin polymerization-promoting protein family member 3	Down	-2.36992
26945	tryptase gamma 1	Down	-2.95528
22041	transferrin	Down	-1.16252
80890	tripartite motif-containing 2	Down	-1.23129
69807	tripartite motif-containing 32	Down	-1.27567
360213	tripartite motif-containing 46	Down	-2.6344
208820	triple QxxK/R motif containing	Down	-1.28792
17726	tRNA-Ala	Down	-5.59873
17727	tRNA-Cys	Down	-1.89452
17729	tRNA-Glu	Down	-3.66127
17735	tRNA-Leu	Down	-1.30807
17737	tRNA-Met	Down	-5.89344
17738	tRNA-Asn	Down	-1.46238
17739	tRNA-Pro	Down	-1.11408
69539	TMF1-regulated nuclear protein 1	Down	-2.15153
17740	tRNA-Gln	Down	-5.8082
17746	tRNA-Trp	Down	-3.42587
17747	tRNA-Tyr	Down	-2.72343
60599	transformation related protein 53 inducible nuclear protein 1	Down	-1.30852
56843	transient receptor potential cation channel, subfamily M, member 5	Down	-3.35681
225997	transient receptor potential cation channel, subfamily M, member 6	Down	-2.21511
21807	TSC22 domain family, member 1	Down	-1.31583
244152	tsukushi, small leucine rich proteoglycan	Down	-2.3449
66805	tetraspanin 1	Down	-1.06698
269831	tetraspanin 12	Down	-2.2786
66109	tetraspanin 13	Down	-1.6375
70747	tetraspanin 2	Down	-2.33026
56434	tetraspanin 3	Down	-1.54065
232670	tetraspanin 33	Down	-1.84306
109246	tetraspanin 9	Down	-1.45772
226654	thiosulfate sulfurtransferase (rhodanese)-like domain containing 1	Down	-1.31486
239570	tetratricopeptide repeat domain 38	Down	-1.86279
330010	tubulin tyrosine ligase-like family, member 10	Down	-2.888
237930	tubulin tyrosine ligase-like family, member 6	Down	-2.52967
22139	transthyretin	Down	-1.51905
238463	tubulin, alpha-like 3	Down	-2.33649
67510	trans-golgi network vesicle protein 23B	Down	-1.27469
105245	thioredoxin domain containing 5	Down	-1.15117
56338	thioredoxin interacting protein	Down	-1.26617
72962	thymidine phosphorylase	Down	-2.09327
22235	UDP-glucose dehydrogenase	Down	-1.83977
394436	UDP glucuronosyltransferase 1 family, polypeptide A1	Down	-1.96548
94284	UDP glucuronosyltransferase 1 family, polypeptide A6A	Down	-1.83321
394432	UDP glucuronosyltransferase 1 family, polypeptide A7C	Down	-2.07012
100727	UDP glucuronosyltransferase 2 family, polypeptide B34	Down	-1.41093
243085	UDP glucuronosyltransferase 2 family, polypeptide B35	Down	-2.18982
231396	UDP glucuronosyltransferase 2 family, polypeptide B36	Down	-2.82574
22238	UDP glucuronosyltransferase 2 family, polypeptide B5	Down	-2.86155
109637	uroplakin 1A	Down	-1.33006
207806	upstream transcription factor family member 3	Down	-1.41977
170822	ubiquitin specific peptidase 33	Down	-1.06212
99526	ubiquitin specific peptidase 53	Down	-1.13973
22337	vitamin D (1,25-dihydroxyvitamin D3) receptor	Down	-1.39824
22340	vascular endothelial growth factor B	Down	-1.24645
22353	vasoactive intestinal polypeptide	Down	-1.63613
22354	vasoactive intestinal peptide receptor 1	Down	-1.02242
27973	vitamin K epoxide reductase complex, subunit 1	Down	-1.18257
106639	vimentin-type intermediate filament associated coiled-coil protein	Down	-1.70617
22361	vanin 1	Down	-1.91502
320528	vacuolar protein sorting 13C	Down	-1.31387
231668	V-set and immunoglobulin domain containing 10	Down	-1.34811
57276	V-set and immunoglobulin domain containing 2	Down	-2.74643
69137	V-set and transmembrane domain containing 5	Down	-2.29221
219189	von Willebrand factor A domain containing 8	Down	-1.30572
22377	WW domain binding protein 1	Down	-1.01828
54636	WD repeat domain 45	Down	-1.00886
67866	WAP four-disulfide core domain 1	Down	-1.33917
67701	WAP four-disulfide core domain 2	Down	-1.72041
68151	wntless WNT ligand secretion mediator	Down	-1.08676
75607	WNK lysine deficient protein kinase 2	Down	-1.71729
69847	WNK lysine deficient protein kinase 4	Down	-1.11733
320916	WSC domain containing 2	Down	-1.94983
107568	WW domain containing E3 ubiquitin protein ligase 1	Down	-1.03918
19775	xenotropic and polytropic retrovirus receptor 1	Down	-1.20701
53422	Y box protein 2	Down	-1.3044
230584	Yip1 domain family, member 1	Down	-1.01635
66090	yippee like 3	Down	-1.56768
22635	zonadhesin	Down	-2.18015
75580	zinc finger and BTB domain containing 4	Down	-1.09171
70796	zinc finger, DHHC domain containing 1	Down	-1.11138
66361	zinc finger, AN1-type domain 1	Down	-1.30244
380912	zinc finger protein 395	Down	-1.40738
68490	zinc finger protein 579	Down	-1.24585
233890	zinc finger protein 768	Down	-1.04914
103406	zinc finger RNA binding protein 2	Down	-1.78402
68520	zinc finger, FYVE domain containing 21	Down	-1.50274
69036	zymogen granule protein 16	Down	-2.35619
74570	zinc finger with KRAB and SCAN domains 1	Down	-1.4157
382118	zinc finger with KRAB and SCAN domains 7	Down	-1.60344
100125929	RIKEN cDNA 0610009E02 gene	Not sig.	-1.55524
66838	RIKEN cDNA 0610009L18 gene	Not sig.	-0.732043
104457	RIKEN cDNA 0610010K14 gene	Not sig.	0.773733
78687	RIKEN cDNA 0610025J13 gene	Not sig.	-0.315202
68364	RIKEN cDNA 0610030E20 gene	Not sig.	-0.0800404
68369	RIKEN cDNA 0610031O16 gene	Not sig.	-2.86657
70345	RIKEN cDNA 0610038B21 gene	Not sig.	0.199371
68397	RIKEN cDNA 0610039H22 gene	Not sig.	1.08611
68386	RIKEN cDNA 0610039K10 gene	Not sig.	-0.0339449
67672	RIKEN cDNA 0610040B10 gene	Not sig.	-0.0728785
75394	RIKEN cDNA 0610040F04 gene	Not sig.	0.510946
76261	RIKEN cDNA 0610040J01 gene	Not sig.	-0.694854
68380	RIKEN cDNA 0610042G04 gene	Not sig.	0.975034
68400	RIKEN cDNA 0610043K17 gene	Not sig.	0.269648
102634333	RIKEN cDNA 1110002E22 gene	Not sig.	0.565182
68488	RIKEN cDNA 1110002J07 gene	Not sig.	0.574772
100043040	RIKEN cDNA 1110002L01 gene	Not sig.	-0.638737
68483	RIKEN cDNA 1110002O04 gene	Not sig.	2.51368
56372	RIKEN cDNA 1110004F10 gene	Not sig.	0.517029
66123	RIKEN cDNA 1110006O24 gene	Not sig.	-1.04155
100503859	RIKEN cDNA 1110015O18 gene	Not sig.	0.565668
68941	RIKEN cDNA 1110018N20 gene	Not sig.	-0.642504
76311	RIKEN cDNA 1110019D14 gene	Not sig.	-1.58117
68531	RIKEN cDNA 1110020A21 gene	Not sig.	-1.63157
68635	RIKEN cDNA 1110025M09 gene	Not sig.	-0.527966
68690	RIKEN cDNA 1110028F11 gene	Not sig.	1.59007
68692	RIKEN cDNA 1110028F18 gene	Not sig.	2.09252
68725	RIKEN cDNA 1110032F04 gene	Not sig.	3.0412
68697	RIKEN cDNA 1110036E04 gene	Not sig.	-0.481526
68763	RIKEN cDNA 1110038B12 gene	Not sig.	-0.0657599
117171	RIKEN cDNA 1110038F14 gene	Not sig.	0.700668
68808	RIKEN cDNA 1110046J04 gene	Not sig.	0.0154726
66206	RIKEN cDNA 1110059E24 gene	Not sig.	-0.130356
66202	RIKEN cDNA 1110059G10 gene	Not sig.	0.249919
68920	RIKEN cDNA 1110065P20 gene	Not sig.	-0.28245
68918	RIKEN cDNA 1190005I06 gene	Not sig.	-0.840181
102636313	RIKEN cDNA 1500002C15 gene	Not sig.	-0.222124
76683	RIKEN cDNA 1500002F19 gene	Not sig.	0.265311
319830	RIKEN cDNA 1500004A13 gene	Not sig.	0.16969
66236	RIKEN cDNA 1500011B03 gene	Not sig.	0.292072
68954	RIKEN cDNA 1500012K07 gene	Not sig.	0.642019
68982	RIKEN cDNA 1500015A07 gene	Not sig.	0.284404
69002	RIKEN cDNA 1500026H17 gene	Not sig.	-0.442516
70258	RIKEN cDNA 1500035N22 gene	Not sig.	-0.0176618
69776	RIKEN cDNA 1600002D24 gene	Not sig.	1.50217
69781	RIKEN cDNA 1600010M07 gene	Not sig.	1.77809
67912	RIKEN cDNA 1600012H06 gene	Not sig.	-0.397739
72025	RIKEN cDNA 1600012P17 gene	Not sig.	1.01854
105243551	RIKEN cDNA 1600015H23 gene	Not sig.	0.756159
72012	RIKEN cDNA 1600020E01 gene	Not sig.	-0.352721
69788	RIKEN cDNA 1600023N17 gene	Not sig.	-1.81788
69797	RIKEN cDNA 1600029I14 gene	Not sig.	-1.23718
665268	RIKEN cDNA 1600029O15 gene	Not sig.	0.321568
69279	RIKEN cDNA 1700001D01 gene	Not sig.	0.201777
75433	RIKEN cDNA 1700001G01 gene	Not sig.	0.957781
69303	RIKEN cDNA 1700001G11 gene	Not sig.	0.668234
67503	RIKEN cDNA 1700001G17 gene	Not sig.	-1.25936
69282	RIKEN cDNA 1700001J03 gene	Not sig.	-1.11178
66323	RIKEN cDNA 1700001K19 gene	Not sig.	0.0229622
69319	RIKEN cDNA 1700001K23 gene	Not sig.	-2.66606
69291	RIKEN cDNA 1700001L05 gene	Not sig.	-0.133787
73598	RIKEN cDNA 1700001O22 gene	Not sig.	-1.08238
75480	RIKEN cDNA 1700003F12 gene	Not sig.	2.63625
69350	RIKEN cDNA 1700003G18 gene	Not sig.	1.73716
69356	RIKEN cDNA 1700003I22 gene	Not sig.	-1.63011
75493	RIKEN cDNA 1700003L19 gene	Not sig.	3.67862
72225	RIKEN cDNA 1700003M07 gene	Not sig.	0.967528
75890	RIKEN cDNA 1700003P14 gene	Not sig.	-1.71684
75432	RIKEN cDNA 1700006F04 gene	Not sig.	1.4049
321010	RIKEN cDNA 1700006J14 gene	Not sig.	-1.63516
114672	RIKEN cDNA 1700007E05 gene	Not sig.	0.381635
67850	RIKEN cDNA 1700007F19 gene	Not sig.	0.526672
69320	RIKEN cDNA 1700007J10 gene	Not sig.	-1.12457
100502742	RIKEN cDNA 1700007L15 gene	Not sig.	-0.219505
69308	RIKEN cDNA 1700007P06 gene	Not sig.	0.910014
75494	RIKEN cDNA 1700008C04 gene	Not sig.	0.930146
629159	RIKEN cDNA 1700008J07 gene	Not sig.	-0.456768
69349	RIKEN cDNA 1700008O03 gene	Not sig.	-1.25837
75188	RIKEN cDNA 1700009J07 gene	Not sig.	0.864789
75471	RIKEN cDNA 1700009N14 gene	Not sig.	0.661969
115488511	RIKEN cDNA 1700010G06 gene	Not sig.	-0.186494
75500	RIKEN cDNA 1700010H22 gene	Not sig.	0.526404
75476	RIKEN cDNA 1700010I02 gene	Not sig.	3.66993
66931	RIKEN cDNA 1700010I14 gene	Not sig.	0.0455798
69355	RIKEN cDNA 1700010J16 gene	Not sig.	0.871614
619808	RIKEN cDNA 1700010L04 gene	Not sig.	-0.234679
100503727	RIKEN cDNA 1700011B04 gene	Not sig.	3.73743
67687	RIKEN cDNA 1700011L22 gene	Not sig.	0.741663
69324	RIKEN cDNA 1700012B07 gene	Not sig.	2.25975
69325	RIKEN cDNA 1700012B09 gene	Not sig.	-2.60479
72243	RIKEN cDNA 1700012D01 gene	Not sig.	0.24526
76393	RIKEN cDNA 1700012H19 gene	Not sig.	0.10407
69334	RIKEN cDNA 1700012I11 gene	Not sig.	0.762402
75487	RIKEN cDNA 1700012J15 gene	Not sig.	-1.29344
76921	RIKEN cDNA 1700013D24 gene	Not sig.	1.29269
69380	RIKEN cDNA 1700013G24 gene	Not sig.	-2.52057
75514	RIKEN cDNA 1700013H16 gene	Not sig.	1.65189
75532	RIKEN cDNA 1700015C15 gene	Not sig.	-1.04966
102638388	RIKEN cDNA 1700015I17 gene	Not sig.	1.06515
74227	RIKEN cDNA 1700016A09 gene	Not sig.	-0.40351
75640	RIKEN cDNA 1700016B01 gene	Not sig.	1.83043
74228	RIKEN cDNA 1700016C19 gene	Not sig.	0.495468
71867	RIKEN cDNA 1700016G22 gene	Not sig.	0.168862
74218	RIKEN cDNA 1700016H13 gene	Not sig.	-2.06396
102639882	RIKEN cDNA 1700016K05 gene	Not sig.	0.838376
76398	RIKEN cDNA 1700017M07 gene	Not sig.	0.490753
71307	RIKEN cDNA 1700018A04 gene	Not sig.	-0.576711
72231	RIKEN cDNA 1700018A23 gene	Not sig.	-1.22349
76405	RIKEN cDNA 1700018B08 gene	Not sig.	1.25195
69396	RIKEN cDNA 1700018F24 gene	Not sig.	0.699746
67329	RIKEN cDNA 1700018L02 gene	Not sig.	0.141741
69397	RIKEN cDNA 1700019A02 gene	Not sig.	1.23359
67080	RIKEN cDNA 1700019D03 gene	Not sig.	-1.13617
72249	RIKEN cDNA 1700019G24 gene	Not sig.	-1.09667
76412	RIKEN cDNA 1700019J19 gene	Not sig.	0.803925
69423	RIKEN cDNA 1700019M22 gene	Not sig.	1.76704
75656	RIKEN cDNA 1700020A23 gene	Not sig.	4.31136
69438	RIKEN cDNA 1700020D14 gene	Not sig.	1.14956
105243207	RIKEN cDNA 1700020G03 gene	Not sig.	-0.863287
75630	RIKEN cDNA 1700020G17 gene	Not sig.	2.52173
66330	RIKEN cDNA 1700020L24 gene	Not sig.	-0.407258
67692	RIKEN cDNA 1700020N01 gene	Not sig.	0.59865
69409	RIKEN cDNA 1700021N21 gene	Not sig.	-0.36882
72252	RIKEN cDNA 1700022A21 gene	Not sig.	0.58461
75539	RIKEN cDNA 1700022H01 gene	Not sig.	-2.95833
69431	RIKEN cDNA 1700022N22 gene	Not sig.	-0.692525
115487162	RIKEN cDNA 1700023A20 gene	Not sig.	-0.907616
102640359	RIKEN cDNA 1700023D09 gene	Not sig.	0.632778
69433	RIKEN cDNA 1700023F02 gene	Not sig.	1.0689
100503856	RIKEN cDNA 1700024B05 gene	Not sig.	2.89019
105244158	RIKEN cDNA 1700024J04 gene	Not sig.	0.885493
75520	RIKEN cDNA 1700024N05 gene	Not sig.	1.31865
76409	RIKEN cDNA 1700025B11 gene	Not sig.	1.86358
67081	RIKEN cDNA 1700025F24 gene	Not sig.	2.16935
69399	RIKEN cDNA 1700025G04 gene	Not sig.	-0.0619731
75531	RIKEN cDNA 1700025H01 gene	Not sig.	0.535661
115487465	RIKEN cDNA 1700025N21 gene	Not sig.	1.6099
69986	RIKEN cDNA 1700025N23 gene	Not sig.	0.240933
70371	RIKEN cDNA 1700026D11 gene	Not sig.	2.41007
73255	RIKEN cDNA 1700026J12 gene	Not sig.	1.07555
69999	RIKEN cDNA 1700027F09 gene	Not sig.	1.53055
72274	RIKEN cDNA 1700027H10 gene	Not sig.	1.16411
70001	RIKEN cDNA 1700028B04 gene	Not sig.	-1.1016
625175	RIKEN cDNA 1700028E10 gene	Not sig.	-0.417134
70003	RIKEN cDNA 1700028I16 gene	Not sig.	-0.677176
70004	RIKEN cDNA 1700028J19 gene	Not sig.	-0.940307
76421	RIKEN cDNA 1700028K03 gene	Not sig.	-0.0467957
66501	RIKEN cDNA 1700029H14 gene	Not sig.	-0.481407
69491	RIKEN cDNA 1700029N11 gene	Not sig.	-1.25047
74179	RIKEN cDNA 1700030A11 gene	Not sig.	-0.952777
69513	RIKEN cDNA 1700030C10 gene	Not sig.	0.10183
75662	RIKEN cDNA 1700030C14 gene	Not sig.	1.96493
69528	RIKEN cDNA 1700030J22 gene	Not sig.	-0.210782
72254	RIKEN cDNA 1700030K09 gene	Not sig.	-0.878409
75576	RIKEN cDNA 1700030L22 gene	Not sig.	0.143848
72259	RIKEN cDNA 1700030M09 gene	Not sig.	0.807756
73286	RIKEN cDNA 1700031A10 gene	Not sig.	3.1304
73300	RIKEN cDNA 1700031F05 gene	Not sig.	1.6484
73278	RIKEN cDNA 1700031P21 gene	Not sig.	-2.98449
98736	RIKEN cDNA 1700034H15 gene	Not sig.	-0.807463
73344	RIKEN cDNA 1700034J05 gene	Not sig.	0.0670325
73331	RIKEN cDNA 1700034P13 gene	Not sig.	-0.769601
100040447	RIKEN cDNA 1700036A12 gene	Not sig.	1.70043
73261	RIKEN cDNA 1700037C18 gene	Not sig.	0.446067
105245562	RIKEN cDNA 1700037F03 gene	Not sig.	-1.69068
73322	RIKEN cDNA 1700039E22 gene	Not sig.	0.955737
76602	RIKEN cDNA 1700040D17 gene	Not sig.	3.36743
73329	RIKEN cDNA 1700040F15 gene	Not sig.	1.66122
102635658	RIKEN cDNA 1700040P09 gene	Not sig.	1.74148
73312	RIKEN cDNA 1700041A01 gene	Not sig.	3.14996
78623	RIKEN cDNA 1700041B01 gene	Not sig.	-0.584516
73299	RIKEN cDNA 1700041G16 gene	Not sig.	0.741987
76601	RIKEN cDNA 1700041M19 gene	Not sig.	1.19005
73349	RIKEN cDNA 1700042G15 gene	Not sig.	-0.39133
73321	RIKEN cDNA 1700042O10 gene	Not sig.	0.354896
73348	RIKEN cDNA 1700045H11 gene	Not sig.	0.0614156
76604	RIKEN cDNA 1700047A11 gene	Not sig.	1.12897
73339	RIKEN cDNA 1700047G03 gene	Not sig.	0.184237
73295	RIKEN cDNA 1700047L14 gene	Not sig.	-1.09667
67330	RIKEN cDNA 1700047M11 gene	Not sig.	-2.39881
100503166	RIKEN cDNA 1700048M11 gene	Not sig.	-0.884651
69430	RIKEN cDNA 1700048O20 gene	Not sig.	0.924302
73365	RIKEN cDNA 1700049J03 gene	Not sig.	0.473655
108950	RIKEN cDNA 1700049L16 gene	Not sig.	0.911657
73366	RIKEN cDNA 1700051A21 gene	Not sig.	-0.51783
105244876	RIKEN cDNA 1700051K13 gene	Not sig.	-0.870444
73462	RIKEN cDNA 1700052H01 gene	Not sig.	0.473149
73431	RIKEN cDNA 1700052K11 gene	Not sig.	0.0802901
78457	RIKEN cDNA 1700054A03 gene	Not sig.	-2.37807
74272	RIKEN cDNA 1700054O19 gene	Not sig.	0.500867
105242798	RIKEN cDNA 1700055D16 gene	Not sig.	-0.91541
73405	RIKEN cDNA 1700055D18 gene	Not sig.	0.245516
105244237	RIKEN cDNA 1700055L01 gene	Not sig.	2.5245
73363	RIKEN cDNA 1700056E22 gene	Not sig.	0.780878
78460	RIKEN cDNA 1700057H15 gene	Not sig.	1.30035
73375	RIKEN cDNA 1700057H21 gene	Not sig.	4.49129
73391	RIKEN cDNA 1700060J05 gene	Not sig.	-0.688513
73438	RIKEN cDNA 1700061F12 gene	Not sig.	1.39981
433646	RIKEN cDNA 1700061I17 gene	Not sig.	0.67121
78500	RIKEN cDNA 1700063D05 gene	Not sig.	-0.869522
73452	RIKEN cDNA 1700063O14 gene	Not sig.	-0.974796
73437	RIKEN cDNA 1700064F23 gene	Not sig.	2.33267
73410	RIKEN cDNA 1700065D16 gene	Not sig.	-0.826675
73409	RIKEN cDNA 1700065J11 gene	Not sig.	2.13554
73408	RIKEN cDNA 1700065L07 gene	Not sig.	4.35373
73467	RIKEN cDNA 1700066M21 gene	Not sig.	0.651258
74916	RIKEN cDNA 1700066O22 gene	Not sig.	-1.18168
73475	RIKEN cDNA 1700067G17 gene	Not sig.	1.77411
73453	RIKEN cDNA 1700067K01 gene	Not sig.	-0.0035697
381707	RIKEN cDNA 1700069L16 gene	Not sig.	1.61077
73485	RIKEN cDNA 1700071G01 gene	Not sig.	-1.6428
237880	RIKEN cDNA 1700071K01 gene	Not sig.	3.334
73504	RIKEN cDNA 1700071M16 gene	Not sig.	2.28132
78629	RIKEN cDNA 1700072I22 gene	Not sig.	0.855065
73505	RIKEN cDNA 1700072O05 gene	Not sig.	1.04483
381827	RIKEN cDNA 1700073E17 gene	Not sig.	0.214112
73480	RIKEN cDNA 1700074H08 gene	Not sig.	-1.10863
115490367	RIKEN cDNA 1700080F18 gene	Not sig.	-0.399381
73489	RIKEN cDNA 1700080N15 gene	Not sig.	1.41521
73500	RIKEN cDNA 1700081B01 gene	Not sig.	1.2019
105243269	RIKEN cDNA 1700082M22 gene	Not sig.	-0.384938
76720	RIKEN cDNA 1700084D21 gene	Not sig.	1.38081
67350	RIKEN cDNA 1700084E18 gene	Not sig.	-0.128609
73486	RIKEN cDNA 1700084J12 gene	Not sig.	-0.849732
115487729	RIKEN cDNA 1700086D15 gene	Not sig.	1.96077
74284	RIKEN cDNA 1700086L19 gene	Not sig.	-2.00516
73516	RIKEN cDNA 1700086O06 gene	Not sig.	-0.0863005
67349	RIKEN cDNA 1700086P04 gene	Not sig.	-1.33908
27660	RIKEN cDNA 1700088E04 gene	Not sig.	0.474106
73536	RIKEN cDNA 1700092K14 gene	Not sig.	-1.37929
67358	RIKEN cDNA 1700093K21 gene	Not sig.	0.0241693
67523	RIKEN cDNA 1700094J05 gene	Not sig.	-0.815648
73579	RIKEN cDNA 1700094M23 gene	Not sig.	-0.375461
74304	RIKEN cDNA 1700094M24 gene	Not sig.	2.90613
76995	RIKEN cDNA 1700095A13 gene	Not sig.	2.97317
74293	RIKEN cDNA 1700095J03 gene	Not sig.	0.698563
115490402	RIKEN cDNA 1700095J07 gene	Not sig.	0.593714
73563	RIKEN cDNA 1700095J12 gene	Not sig.	-2.8678
67927	RIKEN cDNA 1700096J18 gene	Not sig.	1.52136
73571	RIKEN cDNA 1700096K18 gene	Not sig.	-0.312775
67522	RIKEN cDNA 1700097N02 gene	Not sig.	1.11596
76624	RIKEN cDNA 1700099I09 gene	Not sig.	1.05419
73584	RIKEN cDNA 1700100L14 gene	Not sig.	-1.07803
100504641	RIKEN cDNA 1700101I11 gene	Not sig.	0.541522
68230	RIKEN cDNA 1700102H20 gene	Not sig.	1.13842
74290	RIKEN cDNA 1700102J08 gene	Not sig.	-2.47436
112418	RIKEN cDNA 1700102P08 gene	Not sig.	-1.08127
73592	RIKEN cDNA 1700104L18 gene	Not sig.	1.14393
102640957	RIKEN cDNA 1700105F02 gene	Not sig.	1.07195
73272	RIKEN cDNA 1700108F19 gene	Not sig.	-0.792021
105244698	RIKEN cDNA 1700108I11 gene	Not sig.	-3.49428
68245	RIKEN cDNA 1700108J01 gene	Not sig.	1.42285
67355	RIKEN cDNA 1700109G14 gene	Not sig.	-1.68008
77036	RIKEN cDNA 1700109H08 gene	Not sig.	0.0877494
74303	RIKEN cDNA 1700109K24 gene	Not sig.	0.361156
76634	RIKEN cDNA 1700110C19 gene	Not sig.	2.74014
73611	RIKEN cDNA 1700112D23 gene	Not sig.	0.685688
73590	RIKEN cDNA 1700112H15 gene	Not sig.	2.10444
68246	RIKEN cDNA 1700112J05 gene	Not sig.	0.931144
76628	RIKEN cDNA 1700112J16 gene	Not sig.	-1.70183
76642	RIKEN cDNA 1700113A16 gene	Not sig.	-0.329422
76640	RIKEN cDNA 1700113H08 gene	Not sig.	2.53194
76649	RIKEN cDNA 1700119H24 gene	Not sig.	1.14393
641387	RIKEN cDNA 1700120B22 gene	Not sig.	0.646791
73600	RIKEN cDNA 1700120C14 gene	Not sig.	1.36688
73606	RIKEN cDNA 1700120E14 gene	Not sig.	1.64732
74314	RIKEN cDNA 1700120G07 gene	Not sig.	-0.0304943
68232	RIKEN cDNA 1700120K04 gene	Not sig.	0.174415
67364	RIKEN cDNA 1700121C10 gene	Not sig.	-2.48984
76639	RIKEN cDNA 1700121N20 gene	Not sig.	0.757722
78640	RIKEN cDNA 1700122C19 gene	Not sig.	0.941926
73619	RIKEN cDNA 1700122E12 gene	Not sig.	0.0275987
73617	RIKEN cDNA 1700122H20 gene	Not sig.	0.826186
100503636	RIKEN cDNA 1700123M08 gene	Not sig.	0.442497
58248	RIKEN cDNA 1700123O20 gene	Not sig.	0.0840642
68238	RIKEN cDNA 1700123O21 gene	Not sig.	-0.953908
67934	RIKEN cDNA 1700124L16 gene	Not sig.	-0.5123
76657	RIKEN cDNA 1700125G22 gene	Not sig.	-0.910847
73609	RIKEN cDNA 1700125H03 gene	Not sig.	-2.07304
115487091	RIKEN cDNA 1700126A01 gene	Not sig.	0.793592
76648	RIKEN cDNA 1700126G02 gene	Not sig.	0.92433
102632292	RIKEN cDNA 1700127F24 gene	Not sig.	0.937236
73631	RIKEN cDNA 1700128A07 gene	Not sig.	1.4391
76669	RIKEN cDNA 1700128F08 gene	Not sig.	2.09428
69030	RIKEN cDNA 1810006J02 gene	Not sig.	-0.508895
100503969	RIKEN cDNA 1810008I18 gene	Not sig.	0.343198
66276	RIKEN cDNA 1810009A15 gene	Not sig.	0.943451
69066	RIKEN cDNA 1810010H24 gene	Not sig.	-1.51243
69108	RIKEN cDNA 1810012K16 gene	Not sig.	-1.38444
69050	RIKEN cDNA 1810013A23 gene	Not sig.	-1.78607
69042	RIKEN cDNA 1810013D15 gene	Not sig.	-0.152778
66263	RIKEN cDNA 1810014B01 gene	Not sig.	-0.836945
69166	RIKEN cDNA 1810018F18 gene	Not sig.	0.593216
69771	RIKEN cDNA 1810019D21 gene	Not sig.	-0.656773
69086	RIKEN cDNA 1810019N24 gene	Not sig.	-2.66141
105244357	RIKEN cDNA 1810021M19 gene	Not sig.	-0.0960025
329509	RIKEN cDNA 1810024B03 gene	Not sig.	-1.74212
69155	RIKEN cDNA 1810030O07 gene	Not sig.	0.271179
66503	RIKEN cDNA 1810034E14 gene	Not sig.	-0.354911
67704	RIKEN cDNA 1810037I17 gene	Not sig.	-0.0931862
78312	RIKEN cDNA 1810041H14 gene	Not sig.	2.46408
69798	RIKEN cDNA 1810044D09 gene	Not sig.	-0.757808
69857	RIKEN cDNA 1810053B23 gene	Not sig.	0.356244
72056	RIKEN cDNA 1810055G02 gene	Not sig.	-0.599601
72282	RIKEN cDNA 1810062G17 gene	Not sig.	-1.88096
75602	RIKEN cDNA 1810062O18 gene	Not sig.	0.864981
69854	RIKEN cDNA 1810063I02 gene	Not sig.	-3.03815
69862	RIKEN cDNA 1810064F22 gene	Not sig.	-1.92418
72285	RIKEN cDNA 1810073O08 gene	Not sig.	-0.381617
115487174	RIKEN cDNA 2010001M07 gene	Not sig.	-1.88325
69861	RIKEN cDNA 2010003K11 gene	Not sig.	0.0243208
72340	RIKEN cDNA 2010009K17 gene	Not sig.	-4.0825
100503117	RIKEN cDNA 2010010A06 gene	Not sig.	-0.040236
69206	RIKEN cDNA 2010016I18 gene	Not sig.	-0.142132
69889	RIKEN cDNA 2010103J01 gene	Not sig.	-0.468113
72104	RIKEN cDNA 2010106C02 gene	Not sig.	-1.21524
67715	RIKEN cDNA 2010106E10 gene	Not sig.	-0.194272
75610	RIKEN cDNA 2010109A12 gene	Not sig.	-1.63685
108169160	RIKEN cDNA 2010109P13 gene	Not sig.	0.50043
100503082	RIKEN cDNA 2010110K18 gene	Not sig.	1.95939
66547	RIKEN cDNA 2010203P06 gene	Not sig.	2.23794
72122	RIKEN cDNA 2010308F09 gene	Not sig.	-0.292974
72131	RIKEN cDNA 2010310C07 gene	Not sig.	-1.48214
72093	RIKEN cDNA 2010320M18 gene	Not sig.	-0.489722
69881	RIKEN cDNA 2010320O07 gene	Not sig.	-0.0858971
72275	RIKEN cDNA 2200002D01 gene	Not sig.	-0.196845
69147	RIKEN cDNA 2200002J24 gene	Not sig.	-1.2413
72365	RIKEN cDNA 2210011K15 gene	Not sig.	0.201425
72357	RIKEN cDNA 2210016L21 gene	Not sig.	-0.338046
76710	RIKEN cDNA 2210406O10 gene	Not sig.	0.114694
73652	RIKEN cDNA 2210408F21 gene	Not sig.	-0.366293
72371	RIKEN cDNA 2210408I21 gene	Not sig.	1.05062
70157	RIKEN cDNA 2210409D07 gene	Not sig.	2.06575
72381	RIKEN cDNA 2210409E12 gene	Not sig.	3.65689
70393	RIKEN cDNA 2210416O15 gene	Not sig.	-2.82549
70138	RIKEN cDNA 2210417A02 gene	Not sig.	0.281723
100504263	RIKEN cDNA 2210418O10 gene	Not sig.	-0.544387
100502865	RIKEN cDNA 2300003K06 gene	Not sig.	3.02493
69478	RIKEN cDNA 2300009A05 gene	Not sig.	-0.569131
76432	RIKEN cDNA 2310001H17 gene	Not sig.	-0.691893
100504720	RIKEN cDNA 2310002F09 gene	Not sig.	-0.374861
71886	RIKEN cDNA 2310002L09 gene	Not sig.	0.998974
100504268	RIKEN cDNA 2310005A03 gene	Not sig.	0.61159
70090	RIKEN cDNA 2310005E17 gene	Not sig.	0.696468
72316	RIKEN cDNA 2310008N11 gene	Not sig.	1.25423
69549	RIKEN cDNA 2310009B15 gene	Not sig.	0.32113
78329	RIKEN cDNA 2310010J17 gene	Not sig.	-0.875122
66374	RIKEN cDNA 2310011J03 gene	Not sig.	0.457432
69548	RIKEN cDNA 2310015A10 gene	Not sig.	-0.634852
70100	RIKEN cDNA 2310015D24 gene	Not sig.	0.441363
69565	RIKEN cDNA 2310015K22 gene	Not sig.	0.380445
76443	RIKEN cDNA 2310016D23 gene	Not sig.	-0.602644
69578	RIKEN cDNA 2310016G11 gene	Not sig.	0.120241
69603	RIKEN cDNA 2310020H05 gene	Not sig.	0.992104
66367	RIKEN cDNA 2310022A10 gene	Not sig.	0.583133
69551	RIKEN cDNA 2310022B05 gene	Not sig.	-0.341244
69593	RIKEN cDNA 2310026I22 gene	Not sig.	2.25897
66952	RIKEN cDNA 2310030G06 gene	Not sig.	-0.685241
67862	RIKEN cDNA 2310033P09 gene	Not sig.	0.0734576
117172	RIKEN cDNA 2310034C09 gene	Not sig.	0.964019
75579	RIKEN cDNA 2310034G01 gene	Not sig.	-0.737066
67101	RIKEN cDNA 2310039H08 gene	Not sig.	-0.31793
381792	RIKEN cDNA 2310040G24 gene	Not sig.	-0.520833
75589	RIKEN cDNA 2310043L19 gene	Not sig.	3.04159
102633000	RIKEN cDNA 2310043M15 gene	Not sig.	-1.67173
69679	RIKEN cDNA 2310043O21 gene	Not sig.	-2.11153
69657	RIKEN cDNA 2310047D07 gene	Not sig.	0.451113
67719	RIKEN cDNA 2310057J18 gene	Not sig.	0.63966
68277	RIKEN cDNA 2310057M21 gene	Not sig.	0.229488
75694	RIKEN cDNA 2310058D17 gene	Not sig.	0.395986
71921	RIKEN cDNA 2310058N22 gene	Not sig.	-0.254256
69662	RIKEN cDNA 2310061I04 gene	Not sig.	-0.604921
74184	RIKEN cDNA 2310065F04 gene	Not sig.	0.614645
76455	RIKEN cDNA 2310067E19 gene	Not sig.	-0.632925
70281	RIKEN cDNA 2310068J16 gene	Not sig.	-0.633208
69652	RIKEN cDNA 2310069B03 gene	Not sig.	-0.101904
69659	RIKEN cDNA 2310069G16 gene	Not sig.	0.921791
100125933	RIKEN cDNA 2310075K07 gene	Not sig.	-0.911606
69699	RIKEN cDNA 2310079G19 gene	Not sig.	0.847064
78648	RIKEN cDNA 2400006E01 gene	Not sig.	-0.68985
668661	RIKEN cDNA 2410002F23 gene	Not sig.	-0.353886
102633190	RIKEN cDNA 2410003I16 gene	Not sig.	3.06037
69729	RIKEN cDNA 2410003L11 gene	Not sig.	3.02751
66421	RIKEN cDNA 2410004B18 gene	Not sig.	0.106734
69739	RIKEN cDNA 2410004I01 gene	Not sig.	-0.729516
73667	RIKEN cDNA 2410004P03 gene	Not sig.	-1.65092
69221	RIKEN cDNA 2410006H16 gene	Not sig.	0.405922
675325	RIKEN cDNA 2410017I17 gene	Not sig.	-0.272945
69732	RIKEN cDNA 2410018L13 gene	Not sig.	1.85459
69750	RIKEN cDNA 2410021H03 gene	Not sig.	-3.09975
100503842	RIKEN cDNA 2410022M11 gene	Not sig.	-0.826645
102636896	RIKEN cDNA 2410080I02 gene	Not sig.	-0.265594
78353	RIKEN cDNA 2500002B13 gene	Not sig.	-1.39954
72326	RIKEN cDNA 2500004C02 gene	Not sig.	-0.930396
72307	RIKEN cDNA 2510002D24 gene	Not sig.	-0.797068
76786	RIKEN cDNA 2510003B16 gene	Not sig.	-0.590861
66567	RIKEN cDNA 2510022D24 gene	Not sig.	0.534602
77034	RIKEN cDNA 2510039O18 gene	Not sig.	-0.0338512
70319	RIKEN cDNA 2600006K01 gene	Not sig.	-0.457768
102635707	RIKEN cDNA 2600014E21 gene	Not sig.	1.33578
381598	RIKEN cDNA 2610005L07 gene	Not sig.	-0.260064
72128	RIKEN cDNA 2610008E11 gene	Not sig.	-0.858915
100503074	RIKEN cDNA 2610016A17 gene	Not sig.	-1.79668
105242826	RIKEN cDNA 2610017A05 gene	Not sig.	-1.82807
69918	RIKEN cDNA 2610020C07 gene	Not sig.	1.3792
108167888	RIKEN cDNA 2610024D14 gene	Not sig.	-0.434432
69904	RIKEN cDNA 2610027F03 gene	Not sig.	0.524195
69909	RIKEN cDNA 2610027K06 gene	Not sig.	-1.1655
72395	RIKEN cDNA 2610028E06 gene	Not sig.	0.360276
69250	RIKEN cDNA 2610029K11 gene	Not sig.	-1.18083
70040	RIKEN cDNA 2610037D02 gene	Not sig.	0.44436
554327	RIKEN cDNA 2610042L04 gene	Not sig.	-0.299615
72481	RIKEN cDNA 2610203C22 gene	Not sig.	0.261324
72495	RIKEN cDNA 2610206C17 gene	Not sig.	-0.665555
72484	RIKEN cDNA 2610300M13 gene	Not sig.	2.50905
67170	RIKEN cDNA 2610306M01 gene	Not sig.	0.042839
72518	RIKEN cDNA 2610307P16 gene	Not sig.	-1.82846
72511	RIKEN cDNA 2610316D01 gene	Not sig.	1.37653
102632156	RIKEN cDNA 2610318M16 gene	Not sig.	-1.38858
72203	RIKEN cDNA 2610507I01 gene	Not sig.	-0.759533
66451	RIKEN cDNA 2610528J11 gene	Not sig.	-0.449875
102638195	RIKEN cDNA 2700003A03 gene	Not sig.	0.388171
72588	RIKEN cDNA 2700012I20 gene	Not sig.	-1.02831
67194	RIKEN cDNA 2700038G22 gene	Not sig.	0.138052
78449	RIKEN cDNA 2700046A07 gene	Not sig.	1.24036
76967	RIKEN cDNA 2700049A03 gene	Not sig.	-0.502731
72578	RIKEN cDNA 2700054A10 gene	Not sig.	-0.986527
68046	RIKEN cDNA 2700062C07 gene	Not sig.	0.192396
72608	RIKEN cDNA 2700069I18 gene	Not sig.	-0.873798
72609	RIKEN cDNA 2700070H01 gene	Not sig.	1.61527
72647	RIKEN cDNA 2700089I24 gene	Not sig.	1.12478
72658	RIKEN cDNA 2700097O09 gene	Not sig.	-0.513329
77022	RIKEN cDNA 2700099C18 gene	Not sig.	0.959733
66456	RIKEN cDNA 2810001G20 gene	Not sig.	-0.440535
66457	RIKEN cDNA 2810002D19 gene	Not sig.	-1.09959
66523	RIKEN cDNA 2810004N23 gene	Not sig.	0.0652973
69944	RIKEN cDNA 2810021J22 gene	Not sig.	-0.823974
69953	RIKEN cDNA 2810025M15 gene	Not sig.	0.444808
100504687	RIKEN cDNA 2810029C07 gene	Not sig.	-0.443181
72669	RIKEN cDNA 2810032G03 gene	Not sig.	-0.403145
72665	RIKEN cDNA 2810039B14 gene	Not sig.	-0.796478
105242405	RIKEN cDNA 2810047C21 gene 1	Not sig.	0.0434864
102631679	RIKEN cDNA 2810048H02 gene	Not sig.	0.723208
69964	RIKEN cDNA 2810403D21 gene	Not sig.	-0.145421
69974	RIKEN cDNA 2810405F15 gene	Not sig.	-0.548021
100039901	RIKEN cDNA 2810407A14 gene	Not sig.	0.389754
70419	RIKEN cDNA 2810408A11 gene	Not sig.	-0.487475
76371	RIKEN cDNA 2810408B13 gene	Not sig.	0.249169
102640772	RIKEN cDNA 2810414N06 gene	Not sig.	-1.32265
76937	RIKEN cDNA 2810429I04 gene	Not sig.	1.59197
77132	RIKEN cDNA 2810433D01 gene	Not sig.	-0.457941
102631731	RIKEN cDNA 2810449D17 gene	Not sig.	-0.571974
72813	RIKEN cDNA 2810454H06 gene	Not sig.	-0.82257
102634584	RIKEN cDNA 2900024J01 gene	Not sig.	-0.617138
243219	RIKEN cDNA 2900026A02 gene	Not sig.	-0.359669
78403	RIKEN cDNA 2900041M22 gene	Not sig.	0.30773
102640779	RIKEN cDNA 2900052L18 gene	Not sig.	-1.3259
73040	RIKEN cDNA 2900052N01 gene	Not sig.	2.5302
73009	RIKEN cDNA 2900057B20 gene	Not sig.	1.94852
68204	RIKEN cDNA 2900060B14 gene	Not sig.	-1.18229
102634502	RIKEN cDNA 2900060L22 gene	Not sig.	0.321311
102641621	RIKEN cDNA 2900060N12 gene	Not sig.	0.708385
620760	RIKEN cDNA 2900079G21 gene	Not sig.	0.281341
67277	RIKEN cDNA 2900089D17 gene	Not sig.	-0.666702
73100	RIKEN cDNA 2900092D14 gene	Not sig.	-0.45831
108168734	RIKEN cDNA 2900093K20 gene	Not sig.	-0.527574
378954	RIKEN cDNA 3000002C10 gene	Not sig.	-1.06471
75693	RIKEN cDNA 3010001F23 gene	Not sig.	0.197679
109163	RIKEN cDNA 3010003L21 gene	Not sig.	-0.590098
73093	RIKEN cDNA 3110006O06 gene	Not sig.	1.30961
73103	RIKEN cDNA 3110009E18 gene	Not sig.	0.203159
73129	RIKEN cDNA 3110015C05 gene	Not sig.	0.135032
67290	RIKEN cDNA 3110040N11 gene	Not sig.	-0.135006
67303	RIKEN cDNA 3110045C21 gene	Not sig.	-0.552614
382686	RIKEN cDNA 3110053B16 gene	Not sig.	-0.244653
73204	RIKEN cDNA 3110056K07 gene	Not sig.	-0.33457
67304	RIKEN cDNA 3110070M22 gene	Not sig.	-0.478837
73212	RIKEN cDNA 3110082I17 gene	Not sig.	0.906271
433868	RIKEN cDNA 3110082J24 gene	Not sig.	1.52119
73208	RIKEN cDNA 3110083C13 gene	Not sig.	-2.37007
100043232	RIKEN cDNA 3110099E03 gene	Not sig.	-0.549679
71818	RIKEN cDNA 3200001D21 gene	Not sig.	0.442895
105246409	RIKEN cDNA 3222401L13 gene	Not sig.	-0.413664
100503812	RIKEN cDNA 3300002A11 gene	Not sig.	-0.910144
69277	RIKEN cDNA 3300002I08 gene	Not sig.	-0.215012
70246	RIKEN cDNA 3300002P09 gene	Not sig.	0.0784924
70230	RIKEN cDNA 3300002P13 gene	Not sig.	1.20967
78512	RIKEN cDNA 3300005D01 gene	Not sig.	1.52086
100504518	RIKEN cDNA 3425401B19 gene	Not sig.	-0.27749
320606	RIKEN cDNA 3632454L22 gene	Not sig.	-0.378779
70691	RIKEN cDNA 3830403N18 gene	Not sig.	-0.00949223
100040322	RIKEN cDNA 3830408C21 gene	Not sig.	-0.879973
320069	RIKEN cDNA 3830432H09 gene	Not sig.	-0.272324
665306	RIKEN cDNA 3930402G23 gene	Not sig.	1.48653
100306953	RIKEN cDNA 4122401K19 gene	Not sig.	-1.66187
433456	RIKEN cDNA 4631405J19 gene	Not sig.	0.0332996
74034	RIKEN cDNA 4632404H12 gene	Not sig.	-0.982246
70808	RIKEN cDNA 4632415L05 gene	Not sig.	-0.625562
666737	RIKEN cDNA 4632427E13 gene	Not sig.	-1.76125
100043102	RIKEN cDNA 4632428C04 gene	Not sig.	-2.32249
100043309	RIKEN cDNA 4732414G09 gene	Not sig.	-2.13924
320737	RIKEN cDNA 4732416N19 gene	Not sig.	-0.540714
100042484	RIKEN cDNA 4732419C18 gene	Not sig.	0.973747
654788	RIKEN cDNA 4732440D04 gene	Not sig.	-1.00289
414105	RIKEN cDNA 4732465J04 gene	Not sig.	-1.25709
654804	RIKEN cDNA 4732471J01 gene	Not sig.	-0.636379
319871	RIKEN cDNA 4732490B19 gene	Not sig.	-0.384163
224523	RIKEN cDNA 4732491K20 gene	Not sig.	0.514813
319685	RIKEN cDNA 4732496C06 gene	Not sig.	-0.592118
77710	RIKEN cDNA 4831407H17 gene	Not sig.	2.56667
320798	RIKEN cDNA 4831440D22 gene	Not sig.	1.71143
320965	RIKEN cDNA 4831440E17 gene	Not sig.	-2.13607
73899	RIKEN cDNA 4833407H14 gene	Not sig.	-1.42643
71624	RIKEN cDNA 4833411C07 gene	Not sig.	0.878352
73904	RIKEN cDNA 4833412C05 gene	Not sig.	-1.38877
105246707	RIKEN cDNA 4833413N01 gene	Not sig.	0.400074
73761	RIKEN cDNA 4833415N18 gene	Not sig.	-1.2532
73906	RIKEN cDNA 4833417C18 gene	Not sig.	-0.222262
74597	RIKEN cDNA 4833418N02 gene	Not sig.	-0.697893
73915	RIKEN cDNA 4833419F23 gene	Not sig.	0.563372
67392	RIKEN cDNA 4833420G17 gene	Not sig.	-0.827279
373852	RIKEN cDNA 4833422C13 gene	Not sig.	-0.648273
75768	RIKEN cDNA 4833422M21 gene	Not sig.	2.54678
74601	RIKEN cDNA 4833427F10 gene	Not sig.	-1.18152
74602	RIKEN cDNA 4833428L15 gene	Not sig.	0.0677285
100503392	RIKEN cDNA 4833438C02 gene	Not sig.	-0.192751
105246973	RIKEN cDNA 4833439F03 gene	Not sig.	-0.752226
97820	RIKEN cDNA 4833439L19 gene	Not sig.	-0.776058
74844	RIKEN cDNA 4833447I15 gene	Not sig.	-0.89965
70832	RIKEN cDNA 4921504A21 gene	Not sig.	0.740663
70909	RIKEN cDNA 4921504E06 gene	Not sig.	0.44468
66709	RIKEN cDNA 4921507G05 gene	Not sig.	-0.838506
70845	RIKEN cDNA 4921508D12 gene	Not sig.	2.32929
70917	RIKEN cDNA 4921509O07 gene	Not sig.	0.352364
70924	RIKEN cDNA 4921511C10 gene	Not sig.	0.601793
70858	RIKEN cDNA 4921511I17 gene	Not sig.	-0.0526927
70874	RIKEN cDNA 4921513I03 gene	Not sig.	-0.445371
70886	RIKEN cDNA 4921515E04 gene	Not sig.	0.393225
115488525	RIKEN cDNA 4921515G04 gene	Not sig.	1.50159
70876	RIKEN cDNA 4921517D16 gene	Not sig.	-0.0988628
70900	RIKEN cDNA 4921517D22 gene	Not sig.	0.5378
78758	RIKEN cDNA 4921518K17 gene	Not sig.	0.586132
66719	RIKEN cDNA 4921522P10 gene	Not sig.	-0.400592
66714	RIKEN cDNA 4921524J17 gene	Not sig.	-0.0191746
74050	RIKEN cDNA 4921525O09 gene	Not sig.	2.845
77049	RIKEN cDNA 4921528I07 gene	Not sig.	2.20715
66730	RIKEN cDNA 4921531C22 gene	Not sig.	-0.879611
66737	RIKEN cDNA 4921534H16 gene	Not sig.	0.5944
67430	RIKEN cDNA 4921536K21 gene	Not sig.	-1.12347
70941	RIKEN cDNA 4921539E11 gene	Not sig.	-0.316267
105243282	RIKEN cDNA 4922502B01 gene	Not sig.	2.63037
70962	RIKEN cDNA 4922502N22 gene	Not sig.	0.714149
73803	RIKEN cDNA 4930401C15 gene	Not sig.	0.888158
73792	RIKEN cDNA 4930401G09 gene	Not sig.	2.7438
75775	RIKEN cDNA 4930402K13 gene	Not sig.	0.863494
319208	RIKEN cDNA 4930403D09 gene	Not sig.	2.11009
73815	RIKEN cDNA 4930404H11 gene	Not sig.	-0.978911
78151	RIKEN cDNA 4930404H24 gene	Not sig.	0.557751
67394	RIKEN cDNA 4930404I05 gene	Not sig.	0.094615
74845	RIKEN cDNA 4930404K13 gene	Not sig.	0.582149
74846	RIKEN cDNA 4930405A21 gene	Not sig.	-0.992539
73795	RIKEN cDNA 4930405D01 gene	Not sig.	3.41508
102638465	RIKEN cDNA 4930405H06 gene	Not sig.	0.310386
73811	RIKEN cDNA 4930405J17 gene	Not sig.	-2.27174
78106	RIKEN cDNA 4930405L22 gene	Not sig.	-0.441788
414079	RIKEN cDNA 4930405O22 gene	Not sig.	1.39107
78451	RIKEN cDNA 4930407I02 gene	Not sig.	2.02823
328573	RIKEN cDNA 4930407I10 gene	Not sig.	0.386028
73938	RIKEN cDNA 4930412B13 gene	Not sig.	0.656968
320152	RIKEN cDNA 4930412C18 gene	Not sig.	-1.96569
100504140	RIKEN cDNA 4930412M03 gene	Not sig.	-0.23946
74627	RIKEN cDNA 4930413E15 gene	Not sig.	3.47786
102632305	RIKEN cDNA 4930413E20 gene	Not sig.	-0.808817
71637	RIKEN cDNA 4930413F20 gene	Not sig.	-1.42724
73951	RIKEN cDNA 4930413G21 gene	Not sig.	0.505287
73894	RIKEN cDNA 4930414N06 gene	Not sig.	-0.821968
414106	RIKEN cDNA 4930417H01 gene	Not sig.	-0.947349
73870	RIKEN cDNA 4930417O13 gene	Not sig.	2.93581
73874	RIKEN cDNA 4930419G24 gene	Not sig.	0.740911
108167758	RIKEN cDNA 4930422I22 gene	Not sig.	-0.641826
73774	RIKEN cDNA 4930422M22 gene	Not sig.	-1.43592
102636160	RIKEN cDNA 4930423B08 gene	Not sig.	0.13556
73872	RIKEN cDNA 4930423M02 gene	Not sig.	3.2282
75024	RIKEN cDNA 4930425L21 gene	Not sig.	1.80399
74635	RIKEN cDNA 4930425O10 gene	Not sig.	0.594743
74644	RIKEN cDNA 4930426D05 gene	Not sig.	0.781737
100504512	RIKEN cDNA 4930426I24 gene	Not sig.	-0.366035
74629	RIKEN cDNA 4930426L09 gene	Not sig.	0.301506
78110	RIKEN cDNA 4930428D20 gene	Not sig.	2.34071
73856	RIKEN cDNA 4930428G15 gene	Not sig.	0.360891
67576	RIKEN cDNA 4930429B21 gene	Not sig.	-3.33504
74624	RIKEN cDNA 4930429D17 gene	Not sig.	0.531555
74633	RIKEN cDNA 4930429F24 gene	Not sig.	-1.27099
100505025	RIKEN cDNA 4930429H19 gene	Not sig.	-0.903376
73855	RIKEN cDNA 4930429P21 gene	Not sig.	-0.588315
73772	RIKEN cDNA 4930430J02 gene	Not sig.	-0.508879
73895	RIKEN cDNA 4930431P03 gene	Not sig.	0.281336
73886	RIKEN cDNA 4930431P19 gene	Not sig.	-0.320202
73883	RIKEN cDNA 4930431P22 gene	Not sig.	0.997126
243900	RIKEN cDNA 4930432E11 gene	Not sig.	0.771096
73877	RIKEN cDNA 4930432J09 gene	Not sig.	1.10196
74621	RIKEN cDNA 4930432L08 gene	Not sig.	-0.813971
619318	RIKEN cDNA 4930432M17 gene	Not sig.	1.20542
74647	RIKEN cDNA 4930432O09 gene	Not sig.	1.81688
243944	RIKEN cDNA 4930433I11 gene	Not sig.	1.28508
114673	RIKEN cDNA 4930433N12 gene	Not sig.	2.77012
73973	RIKEN cDNA 4930434B07 gene	Not sig.	0.515127
74667	RIKEN cDNA 4930434J06 gene	Not sig.	0.561127
108167886	RIKEN cDNA 4930434J08 gene	Not sig.	0.140521
78119	RIKEN cDNA 4930439A04 gene	Not sig.	-0.842901
78167	RIKEN cDNA 4930439D14 gene	Not sig.	-0.117108
78158	RIKEN cDNA 4930440I19 gene	Not sig.	2.20404
74660	RIKEN cDNA 4930442J19 gene	Not sig.	0.99059
74687	RIKEN cDNA 4930443O20 gene	Not sig.	2.59197
73980	RIKEN cDNA 4930444A19 gene	Not sig.	0.756993
73968	RIKEN cDNA 4930444F02 gene	Not sig.	0.540694
75789	RIKEN cDNA 4930444M15 gene	Not sig.	0.52995
75799	RIKEN cDNA 4930444P10 gene	Not sig.	1.56691
78115	RIKEN cDNA 4930445E18 gene	Not sig.	0.328895
105244413	RIKEN cDNA 4930445K14 gene	Not sig.	-0.802327
74892	RIKEN cDNA 4930447A16 gene	Not sig.	-2.98749
432745	RIKEN cDNA 4930447K03 gene	Not sig.	-0.68916
108871	RIKEN cDNA 4930447M23 gene	Not sig.	1.88583
71647	RIKEN cDNA 4930447N08 gene	Not sig.	-1.44628
102633321	RIKEN cDNA 4930448E22 gene	Not sig.	-2.21622
74864	RIKEN cDNA 4930449E01 gene	Not sig.	1.7758
67410	RIKEN cDNA 4930449I24 gene	Not sig.	1.59642
78111	RIKEN cDNA 4930451E10 gene	Not sig.	-1.20143
71092	RIKEN cDNA 4930452A19 gene	Not sig.	2.56191
73989	RIKEN cDNA 4930452G13 gene	Not sig.	1.22589
67609	RIKEN cDNA 4930453N24 gene	Not sig.	-0.00716052
74859	RIKEN cDNA 4930455B14 gene	Not sig.	0.730747
73990	RIKEN cDNA 4930455C13 gene	Not sig.	-0.792364
76397	RIKEN cDNA 4930455F16 gene	Not sig.	1.72409
78917	RIKEN cDNA 4930455G09 gene	Not sig.	1.81528
67585	RIKEN cDNA 4930455J16 gene	Not sig.	0.530735
71650	RIKEN cDNA 4930456L15 gene	Not sig.	-0.57999
75802	RIKEN cDNA 4930458D05 gene	Not sig.	-2.40483
74881	RIKEN cDNA 4930459C07 gene	Not sig.	1.37881
74883	RIKEN cDNA 4930461C15 gene	Not sig.	0.43424
74879	RIKEN cDNA 4930461G14 gene	Not sig.	1.51576
67640	RIKEN cDNA 4930465K10 gene	Not sig.	2.62943
74968	RIKEN cDNA 4930465M20 gene	Not sig.	0.586274
75814	RIKEN cDNA 4930467D21 gene	Not sig.	-0.27644
74909	RIKEN cDNA 4930467J12 gene	Not sig.	1.21872
76874	RIKEN cDNA 4930469K13 gene	Not sig.	-0.178885
102637336	RIKEN cDNA 4930470B04 gene	Not sig.	1.82525
105245359	RIKEN cDNA 4930470G03 gene	Not sig.	-0.244012
75017	RIKEN cDNA 4930470O06 gene	Not sig.	2.11943
74966	RIKEN cDNA 4930471G03 gene	Not sig.	2.08551
75787	RIKEN cDNA 4930471M09 gene	Not sig.	2.4765
321014	RIKEN cDNA 4930473A02 gene	Not sig.	-0.885525
74926	RIKEN cDNA 4930473H19 gene	Not sig.	-0.708071
74917	RIKEN cDNA 4930474M22 gene	Not sig.	0.389819
67639	RIKEN cDNA 4930474N09 gene	Not sig.	-1.19458
75818	RIKEN cDNA 4930478L05 gene	Not sig.	1.10733
74925	RIKEN cDNA 4930479D17 gene	Not sig.	0.671508
78171	RIKEN cDNA 4930479H17 gene	Not sig.	-1.76298
74988	RIKEN cDNA 4930480G23 gene	Not sig.	-0.587292
78800	RIKEN cDNA 4930480K15 gene	Not sig.	0.416489
75016	RIKEN cDNA 4930480K23 gene	Not sig.	-1.40533
74930	RIKEN cDNA 4930480M12 gene	Not sig.	1.21126
74931	RIKEN cDNA 4930481A15 gene	Not sig.	-1.6287
108168883	RIKEN cDNA 4930481B07 gene	Not sig.	-0.897759
67638	RIKEN cDNA 4930483J18 gene	Not sig.	-0.658281
74953	RIKEN cDNA 4930483K19 gene	Not sig.	-1.50683
74970	RIKEN cDNA 4930483O08 gene	Not sig.	-1.89003
75813	RIKEN cDNA 4930484H19 gene	Not sig.	1.17281
75028	RIKEN cDNA 4930486I03 gene	Not sig.	-0.851817
214639	RIKEN cDNA 4930486L24 gene	Not sig.	1.57119
74992	RIKEN cDNA 4930487H11 gene	Not sig.	-1.8648
74971	RIKEN cDNA 4930488B22 gene	Not sig.	0.879915
75809	RIKEN cDNA 4930488L21 gene	Not sig.	-0.385579
75011	RIKEN cDNA 4930488N24 gene	Not sig.	1.746
74972	RIKEN cDNA 4930500A05 gene	Not sig.	-1.20172
102636338	RIKEN cDNA 4930500F10 gene	Not sig.	-0.448093
75037	RIKEN cDNA 4930500G05 gene	Not sig.	-0.995992
74991	RIKEN cDNA 4930500H12 gene	Not sig.	0.505712
74951	RIKEN cDNA 4930502A04 gene	Not sig.	-0.746657
320733	RIKEN cDNA 4930502C15 gene	Not sig.	0.248215
74995	RIKEN cDNA 4930502E09 gene	Not sig.	-0.843823
269033	RIKEN cDNA 4930503L19 gene	Not sig.	0.833873
75087	RIKEN cDNA 4930505A04 gene	Not sig.	0.180676
75073	RIKEN cDNA 4930505K13 gene	Not sig.	2.19284
78015	RIKEN cDNA 4930505K14 gene	Not sig.	-1.15591
67641	RIKEN cDNA 4930505M18 gene	Not sig.	2.24164
75044	RIKEN cDNA 4930506A18 gene	Not sig.	0.569278
75060	RIKEN cDNA 4930506C21 gene	Not sig.	-1.15263
74706	RIKEN cDNA 4930507D05 gene	Not sig.	0.0694334
75043	RIKEN cDNA 4930507D10 gene	Not sig.	0.703111
75115	RIKEN cDNA 4930509E16 gene	Not sig.	-0.687758
105246071	RIKEN cDNA 4930509G22 gene	Not sig.	0.412361
74693	RIKEN cDNA 4930509J09 gene	Not sig.	0.55127
75819	RIKEN cDNA 4930509K18 gene	Not sig.	0.492216
74712	RIKEN cDNA 4930511A02 gene	Not sig.	3.5664
78178	RIKEN cDNA 4930511A08 gene	Not sig.	0.15021
78773	RIKEN cDNA 4930511E03 gene	Not sig.	-0.609219
74724	RIKEN cDNA 4930512B01 gene	Not sig.	-1.22289
75111	RIKEN cDNA 4930512H18 gene	Not sig.	1.65448
75131	RIKEN cDNA 4930512J16 gene	Not sig.	-0.748915
102631730	RIKEN cDNA 4930512M02 gene	Not sig.	1.98513
75095	RIKEN cDNA 4930513D17 gene	Not sig.	-1.53175
78021	RIKEN cDNA 4930513L16 gene	Not sig.	0.228145
319960	RIKEN cDNA 4930513N10 gene	Not sig.	1.63524
67642	RIKEN cDNA 4930515G01 gene	Not sig.	0.0787476
67644	RIKEN cDNA 4930517G24 gene	Not sig.	-1.47995
75117	RIKEN cDNA 4930517M08 gene	Not sig.	1.3201
75075	RIKEN cDNA 4930517O19 gene	Not sig.	0.388543
75123	RIKEN cDNA 4930518J21 gene	Not sig.	-1.17948
71654	RIKEN cDNA 4930518P08 gene	Not sig.	0.780859
114676	RIKEN cDNA 4930519F09 gene	Not sig.	-1.10325
67593	RIKEN cDNA 4930519G04 gene	Not sig.	0.520009
75058	RIKEN cDNA 4930519H02 gene	Not sig.	2.00088
78019	RIKEN cDNA 4930519K11 gene	Not sig.	-3.42132
102634716	RIKEN cDNA 4930520E11 gene	Not sig.	-0.294469
75116	RIKEN cDNA 4930520O04 gene	Not sig.	-0.616422
75066	RIKEN cDNA 4930521E06 gene	Not sig.	-1.64657
67646	RIKEN cDNA 4930522H14 gene	Not sig.	2.25569
100041734	RIKEN cDNA 4930522L14 gene	Not sig.	-0.659791
78183	RIKEN cDNA 4930522P08 gene	Not sig.	-0.6815
67647	RIKEN cDNA 4930523C07 gene	Not sig.	-0.405048
67592	RIKEN cDNA 4930524B15 gene	Not sig.	2.60049
74725	RIKEN cDNA 4930524B17 gene	Not sig.	2.16813
[truncated: 28,421 more rows]

## Sheet: 13 dpi
Gene.ID	Name	Expression	logFC
69864	RIKEN cDNA 1810065E05 gene	Down	-1.10042
76873	RIKEN cDNA 4930447F24 gene	Down	-1.79257
70984	RIKEN cDNA 4931406C07 gene	Down	-1.32977
319506	RIKEN cDNA 7530428D23 gene	Down	-3.25578
77699	RIKEN cDNA 9030616G12 gene	Down	-2.21503
100043820	RIKEN cDNA 9030622O22 gene	Down	-2.4554
333424	alpha-1,4-N-acetylglucosaminyltransferase	Down	-1.86983
212439	expressed sequence AA986860	Down	-1.26674
217258	ATP-binding cassette, sub-family A member 8a	Down	-1.79721
18671	ATP-binding cassette, sub-family B member 1A	Down	-1.88056
26874	ATP-binding cassette, sub-family D member 2	Down	-2.33747
235674	acetyl-Coenzyme A acyltransferase 1B	Down	-3.2651
264895	acyl-CoA synthetase family member 2	Down	-1.38896
14081	acyl-CoA synthetase long-chain family member 1	Down	-1.21612
76187	alcohol dehydrogenase, iron containing, 1	Down	-2.14075
246747	adipogenin	Down	-2.12681
11450	adiponectin, C1Q and collagen domain containing	Down	-3.14151
100303647	snoRNA AF357359	Down	-2.23107
319660	alkylglycerol monooxygenase	Down	-2.19276
104103	antisense Igf2r RNA	Down	-1.9509
11997	aldo-keto reductase family 1, member B7	Down	-1.95683
432720	aldo-keto reductase family 1, member C19	Down	-1.03421
11668	aldehyde dehydrogenase family 1, subfamily A1	Down	-1.25653
104776	aldehyde dehydrogenase family 6, subfamily A1	Down	-1.35354
11722	amylase 1, salivary	Down	-2.49819
57875	angiopoietin-like 4	Down	-2.39941
69787	annexin A13	Down	-1.87188
76507	amine oxidase, copper-containing 1	Down	-1.11768
11754	amine oxidase, copper containing 3	Down	-1.16517
238055	apolipoprotein B	Down	-1.21101
11826	aquaporin 1	Down	-1.93
215821	ARFGEF family member 3	Down	-2.09176
244867	Rho GTPase activating protein 20	Down	-1.85174
110596	Rho guanine nucleotide exchange factor 28	Down	-1.31837
104816	asparaginase	Down	-1.12443
11921	atonal bHLH transcription factor 1	Down	-1.05107
98660	ATPase, Na+/K+ transporting, alpha 2 polypeptide	Down	-1.41843
69047	ATPase, Ca++ transporting, type 2C, member 2	Down	-1.02574
26878	UDP-Gal:betaGlcNAc beta 1,3-galactosyltransferase, polypeptide 2	Down	-2.86446
272411	UDP-GlcNAc:betaGal beta-1,3-N-acetylglucosaminyltransferase 6	Down	-1.11001
227327	UDP-GlcNAc:betaGal beta-1,3-N-acetylglucosaminyltransferase 7	Down	-2.26136
12038	butyrylcholinesterase	Down	-1.73776
406217	brain expressed X-linked 4	Down	-2.64364
110075	bone morphogenetic protein 3	Down	-2.38613
12308	calbindin 2	Down	-1.436
227541	calcium/calmodulin-dependent protein kinase ID	Down	-1.1517
12346	carbonic anhydrase 1	Down	-1.75208
12350	carbonic anhydrase 3	Down	-2.95611
12319	carbonic anhydrase 8	Down	-1.78427
67082	coiled-coil domain containing 198	Down	-1.90725
20292	C-C motif chemokine ligand 11	Down	-1.19143
20305	C-C motif chemokine ligand 6	Down	-1.42562
18133	cellular communication network factor 3	Down	-2.41512
208166	CD200 molecule like 1	Down	-2.04494
12484	CD24a antigen	Down	-1.13003
12491	CD36 molecule	Down	-2.06185
72269	cytidine deaminase	Down	-1.66443
26366	CEA cell adhesion molecule 10	Down	-2.18279
104158	carboxylesterase 1D	Down	-2.48185
234564	carboxylesterase 1F	Down	-1.53234
12623	carboxylesterase 1G	Down	-3.1371
102022	carboxylesterase 2A	Down	-1.76221
234671	carboxylesterase 2C	Down	-1.08581
11537	complement factor D	Down	-2.67265
12652	chromogranin A	Down	-3.4388
12653	chromogranin B	Down	-3.05724
212862	choline phosphotransferase 1	Down	-1.08709
12669	cholinergic receptor, muscarinic 1, CNS	Down	-1.72097
108015	cholinergic receptor, nicotinic, beta polypeptide 4	Down	-1.67007
14311	cell death-inducing DFFA-like effector c	Down	-2.02708
12738	claudin 2	Down	-1.34605
54420	claudin 8	Down	-1.18225
232409	C-type lectin domain family 2, member e	Down	-2.47775
209195	chloride intracellular channel 6	Down	-2.32791
109791	colipase, pancreatic	Down	-1.64442
12763	cytidine monophospho-N-acetylneuraminic acid hydroxylase	Down	-1.79205
215748	Cnksr family member 3	Down	-1.25159
12837	collagen, type VIII, alpha 1	Down	-1.49504
67426	coenzyme Q8A	Down	-1.26136
70574	carboxypeptidase M	Down	-2.4308
227231	carbamoyl-phosphate synthetase 1	Down	-4.06607
381812	calcium release activated channel regulator 2A	Down	-1.36759
78284	cAMP responsive element binding protein 3-like 4	Down	-1.00618
72082	cytochrome P450, family 2, subfamily c, polypeptide 55	Down	-2.92507
72303	cytochrome P450, family 2, subfamily c, polypeptide 65	Down	-1.38876
433247	cytochrome P450, family 2, subfamily c, polypeptide 68	Down	-1.04494
100043108	cytochrome P450, family 2, subfamily c, polypeptide 69	Down	-2.99351
56448	cytochrome P450, family 2, subfamily d, polypeptide 22	Down	-1.17853
13106	cytochrome P450, family 2, subfamily e, polypeptide 1	Down	-2.60368
13107	cytochrome P450, family 2, subfamily f, polypeptide 2	Down	-3.22114
545817	cytochrome P450, family 2, subfamily w, polypeptide 1	Down	-1.54493
56388	cytochrome P450, family 3, subfamily a, polypeptide 25	Down	-5.34393
13120	cytochrome P450, family 4, subfamily b, polypeptide 1	Down	-5.01806
353320	defensin beta 37	Down	-2.91904
13370	deiodinase, iodothyronine, type I	Down	-1.58148
66705	deoxyribonuclease 1-like 2	Down	-1.89482
99586	dihydropyrimidine dehydrogenase	Down	-1.91021
13615	endothelin 2	Down	-1.55177
13638	ephrin A3	Down	-2.41887
13645	epidermal growth factor	Down	-2.42421
74147	enoyl-Coenzyme A, hydratase/3-hydroxyacyl Coenzyme A dehydrogenase	Down	-1.01245
229722	endosome-lysosome associated apoptosis and autophagy regulator 1	Down	-1.41825
13850	epoxide hydrolase 2, cytoplasmic	Down	-1.61483
26918	endoplasmic reticulum to nucleus signalling 2	Down	-1.38068
104156	ets variant 5	Down	-1.41596
74145	coagulation factor XIII, A1 subunit	Down	-1.89065
11770	fatty acid binding protein 4, adipocyte	Down	-2.00368
227377	FERM, RhoGEF and pleckstrin domain protein 2	Down	-1.66
67731	F-box protein 32	Down	-1.15972
233079	free fatty acid receptor 2	Down	-1.04284
14184	fibroblast growth factor receptor 3	Down	-1.54158
116701	fibroblast growth factor receptor-like 1	Down	-1.05549
103012	functional intergenic repeating RNA element	Down	-1.01587
228859	fat storage-inducing transmembrane protein 2	Down	-1.26909
55990	flavin containing monooxygenase 2	Down	-1.27037
14263	flavin containing monooxygenase 5	Down	-2.39732
75540	fucose-1-phosphate guanylyltransferase	Down	-1.1424
14345	fucosyltransferase 4	Down	-1.25059
14366	frizzled class receptor 4	Down	-1.48315
14371	frizzled class receptor 9	Down	-2.69307
14419	galanin and GMAP prepropeptide	Down	-1.75745
241391	polypeptide N-acetylgalactosaminyltransferase 5	Down	-1.19679
108150	polypeptide N-acetylgalactosaminyltransferase 7	Down	-1.02931
72077	glucosaminyl (N-acetyl) transferase 3, mucin type	Down	-1.3442
14583	glutamine fructose-6-phosphate transaminase 1	Down	-1.01267
14598	gamma-glutamyltransferase 1	Down	-2.05335
14600	growth hormone receptor	Down	-1.33615
244757	galactosidase, beta 1-like 2	Down	-2.42871
382097	predicted gene 1123	Down	-1.59284
102638051	predicted gene 13657	Down	-3.66301
100038714	predicted gene 15401	Down	-1.13764
100039138	predicted gene 2061	Down	-3.56055
115489854	predicted gene, 22009	Down	-1.68706
115489818	predicted gene, 22581	Down	-2.13525
115490072	predicted gene, 22888	Down	-4.97552
115487271	predicted gene, 23017	Down	-5.02571
115487513	predicted gene, 23130	Down	-1.42892
115487245	predicted gene, 23316	Down	-5.29866
115489379	predicted gene, 23711	Down	-5.81387
115487496	predicted gene, 23819	Down	-5.26377
115488402	predicted gene, 23946	Down	-3.75694
115488396	predicted gene, 24031	Down	-5.11684
115489586	predicted gene, 24134	Down	-1.77603
115487489	predicted gene, 24430	Down	-2.22654
115489082	predicted gene, 24453	Down	-1.80818
115488063	predicted gene, 24564	Down	-5.48672
115488456	predicted gene, 25328	Down	-4.89217
115488050	predicted gene, 25357	Down	-4.91621
115485641	predicted gene, 25379	Down	-5.48959
115488389	predicted gene, 25464	Down	-2.44671
115489824	predicted gene, 25820	Down	-1.86756
115489084	predicted gene, 25894	Down	-2.07816
115487843	predicted gene, 25930	Down	-5.42617
115488998	predicted gene, 26202	Down	-1.62322
115490012	predicted gene, 26424	Down	-1.58663
102631932	predicted gene, 30139	Down	-1.29604
105244499	predicted gene, 40096	Down	-1.38005
105245165	predicted gene, 40656	Down	-1.44996
115487103	predicted gene, 51635	Down	-2.42795
118568125	predicted gene, 53844	Down	-4.95984
319996	golgi membrane protein 2	Down	-1.39758
14555	glycerol-3-phosphate dehydrogenase 1 (soluble)	Down	-1.2396
108682	glutamic pyruvate transaminase (alanine aminotransferase) 2	Down	-1.42982
14871	glutathione S-transferase, theta 1	Down	-1.17723
77700	GTPase, very large interferon inducible, pseudogene 1	Down	-1.32503
668108	GTPase, very large interferon inducible, pseudogene 3	Down	-1.80245
100503605	hemoglobin, beta adult s chain	Down	-1.19953
232232	histone deacetylase 11	Down	-1.10022
54426	hepatocyte growth factor activator	Down	-1.17661
216019	hexokinase domain containing 1	Down	-1.84532
15360	3-hydroxy-3-methylglutaryl-Coenzyme A synthase 2	Down	-1.83921
15410	homeobox B3	Down	-1.82711
15412	homeobox B4	Down	-1.79423
15413	homeobox B5	Down	-1.54211
75395	homeobox B5 and homeobox B6, opposite strand	Down	-1.15292
15414	homeobox B6	Down	-2.37502
15415	homeobox B7	Down	-1.83712
15416	homeobox B8	Down	-2.32766
15430	homeobox D10	Down	-3.46214
15434	homeobox D3	Down	-2.55718
15436	homeobox D4	Down	-2.88964
15437	homeobox D8	Down	-1.44438
15438	homeobox D9	Down	-2.09427
15439	haptoglobin	Down	-1.53595
15874	islet amyloid polypeptide	Down	-2.70405
16009	insulin-like growth factor binding protein 3	Down	-1.3995
777657	immunoglobulin heavy diversity 1-1	Down	-5.08526
629865	immunoglobulin heavy variable 1-15	Down	-1.48805
629915	immunoglobulin heavy variable 1-47	Down	-2.67859
780932	immunoglobulin heavy variable 1-55	Down	-1.08743
238448	immunoglobulin heavy variable 1-62-2	Down	-2.87684
780818	immunoglobulin heavy variable V11-2	Down	-2.66402
544896	immunoglobulin heavy variable 5-9	Down	-1.53528
692245	immunoglobulin kappa variable 12-46	Down	-1.22622
384514	immunoglobulin kappa variable 4-57-1	Down	-1.16253
16337	insulin receptor	Down	-1.19834
23920	insulin receptor-related receptor	Down	-3.14473
71597	intestine specific homeobox	Down	-1.1032
70337	iodotyrosine deiodinase	Down	-2.756
16512	potassium voltage-gated channel, subfamily H (eag-related), member 3	Down	-1.51266
16590	KIT proto-oncogene receptor tyrosine kinase	Down	-1.7099
16612	kallikrein 1	Down	-1.98573
16846	leptin	Down	-3.43298
56072	lectin, galactose binding, soluble 12	Down	-1.30758
16956	lipoprotein lipase	Down	-2.04808
76113	lactoperoxidase	Down	-1.76618
17001	leukotriene C4 synthase	Down	-1.64433
114332	lymphatic vessel endothelial hyaluronan receptor 1	Down	-1.1426
72289	metastasis associated lung adenocarcinoma transcript 1 (non-coding RNA)	Down	-1.03169
102635496	MAM and LDL receptor class A domain containing 1	Down	-2.26598
109731	monoamine oxidase B	Down	-1.10532
111002	MARCKS-like 1, pseudogene 4	Down	-1.37082
17263	maternally expressed 3	Down	-2.07224
71306	microfibrillar-associated protein 3-like	Down	-2.62717
23945	monoglyceride lipase	Down	-1.14854
102465778	microRNA 1191b	Down	-5.45379
114483358	microRNA 12193	Down	-2.89868
723903	microRNA 181b-2	Down	-4.87187
387181	microRNA 186	Down	-1.35743
387189	microRNA 194-1	Down	-5.29483
100316706	microRNA 1956	Down	-5.87477
100316713	microRNA 1968	Down	-1.17642
387204	microRNA 208a	Down	-4.87083
723926	microRNA 25	Down	-6.22072
100526463	microRNA 3058	Down	-1.28701
100526560	microRNA 3109	Down	-4.96235
723909	microRNA 342	Down	-2.5444
100628582	microRNA 3473c	Down	-5.07825
114482884	microRNA 3473h	Down	-5.95987
100499529	microRNA 3474	Down	-6.00109
102465774	microRNA 3569	Down	-5.07545
100124494	microRNA 421	Down	-5.29413
100628625	microRNA 5100	Down	-5.33369
100885828	microRNA 5616	Down	-5.93766
102466620	microRNA 6240	Down	-2.76042
102465540	microRNA 6897	Down	-4.91256
102465545	microRNA 6905	Down	-5.23328
102465661	microRNA 7090	Down	-6.07747
102465989	microRNA 7664	Down	-5.36324
102466847	microRNA 7682	Down	-2.33176
100040724	miRNA containing gene	Down	-2.44077
70945	multimerin 1	Down	-1.29325
66289	mucosal pentraxin 1	Down	-5.90315
17724	s-rRNA	Down	-1.14873
17725	16S ribosomal RNA	Down	-1.21607
17751	metallothionein 3	Down	-1.12809
17831	mucin 2	Down	-2.10796
619309	mucin 3A, cell surface associated	Down	-1.00719
102467529	nuclear encoded tRNA glycine 7 (anticodon CCC)	Down	-1.27024
22053	nuclear encoded tRNA histidine 2 (anticodon GTG)	Down	-5.24342
102467257	nuclear encoded tRNA asparagine 8 (anticodon GTT)	Down	-5.05833
102467590	nuclear encoded tRNA proline 6 (anticodon TGG)	Down	-5.40471
102467471	nuclear encoded tRNA arginine 4 (anticodon TCG)	Down	-2.54223
102467393	nuclear encoded tRNA trytophan 5 (anticodon CCA)	Down	-5.95086
381204	N-acetylated alpha-linked acidic dipeptidase-like 1	Down	-2.45693
52589	neurocalcin delta	Down	-1.06468
320024	neutral cholesterol ester hydrolase 1	Down	-1.65579
18111	neuronatin	Down	-1.89417
68404	neuritin 1	Down	-2.65136
57764	netrin 4	Down	-1.62705
67405	neurotensin	Down	-1.51693
56312	nuclear protein transcription regulator 1	Down	-2.03647
78252	neurexophilin and PC-esterase domain family, member 2	Down	-1.54936
107587	odd-skipped related 2	Down	-3.92665
68371	phenazine biosynthesis-like protein domain containing 1	Down	-3.12088
67307	phenazine biosynthesis-like protein domain containing 2	Down	-1.27123
18534	phosphoenolpyruvate carboxykinase 1, cytosolic	Down	-2.00392
18548	proprotein convertase subtilisin/kexin type 1	Down	-2.15972
18552	proprotein convertase subtilisin/kexin type 5	Down	-1.33856
18553	proprotein convertase subtilisin/kexin type 6	Down	-1.17493
207728	phosphodiesterase 2A, cGMP-stimulated	Down	-1.32696
27273	pyruvate dehydrogenase kinase, isoenzyme 4	Down	-1.67928
216134	pyridoxal (pyridoxine, vitamin B6) kinase	Down	-1.24119
237928	phosphatase, orphan 1	Down	-3.46603
76509	placenta expressed transcript 1	Down	-2.01789
103968	perilipin 1	Down	-3.20837
57435	perilipin 4	Down	-2.07294
103711	pyridoxine 5'-phosphate oxidase	Down	-1.2578
19013	peroxisome proliferator activated receptor alpha	Down	-1.66756
242083	protein phosphatase 1 (formerly 2C)-like	Down	-1.60059
19092	protein kinase, cGMP-dependent, type II	Down	-2.34212
19116	prolactin receptor	Down	-3.24219
76453	serine protease 23	Down	-1.07632
70564	peroxiredoxin like 2A	Down	-1.09068
19276	protein tyrosine phosphatase receptor type N polypeptide 2	Down	-1.5669
110351	Rap1 GTPase-activating protein	Down	-1.15648
19662	retinol binding protein 4, plasma	Down	-1.14439
70335	receptor accessory protein 6	Down	-1.18589
19694	regenerating islet-derived 3 alpha	Down	-5.22738
19711	regulated endocrine-specific protein 18	Down	-1.6106
57264	resistin	Down	-1.87021
57262	resistin like alpha	Down	-2.73729
66270	reticulophagy regulator 1	Down	-1.24493
56533	regulator of G-protein signaling 17	Down	-2.14422
75745	RNA imprinted and accumulated in nucleus	Down	-1.94529
58809	ribonuclease, RNase A family 4	Down	-1.06049
353373	U11 small nuclear RNA	Down	-1.58019
242819	RUN domain containing 3B	Down	-1.14431
12309	S100 calcium binding protein G	Down	-5.34996
100217438	small Cajal body-specific RNA 2	Down	-1.89738
100216535	small Cajal body-specific RNA 9	Down	-4.90796
20249	stearoyl-Coenzyme A desaturase 1	Down	-1.21892
624439	secretoglobin, family 2B, member 15	Down	-3.83501
20272	sodium channel, voltage-gated, type VII, alpha	Down	-1.51909
73251	SET domain containing (lysine methyltransferase) 7	Down	-1.09901
71130	SH2 domain containing 6	Down	-2.48681
20423	sonic hedgehog	Down	-4.06333
219134	shisa family member 2	Down	-1.23351
69983	sucrase isomaltase	Down	-5.16492
20494	solute carrier family 10, member 2	Down	-4.56032
241877	solute carrier family 10 (sodium/bile acid cotransporter family), member 5	Down	-1.26123
20496	solute carrier family 12, member 2	Down	-1.23697
171286	solute carrier family 12 (potassium/chloride transporters), member 8	Down	-1.05754
216867	solute carrier family 16 (monocarboxylic acid transporters), member 11	Down	-1.8437
66859	solute carrier family 16 (monocarboxylic acid transporters), member 9	Down	-1.74837
319848	solute carrier family 17 (sodium phosphate), member 4	Down	-1.52984
26457	solute carrier family 27 (fatty acid transporter), member 1	Down	-1.37173
226781	solute carrier family 30, member 10	Down	-5.47257
215436	solute carrier family 35, member E3	Down	-2.43416
213053	solute carrier family 39 (zinc transporter), member 14	Down	-1.39611
67547	solute carrier family 39 (metal ion transporter), member 8	Down	-1.23053
54403	solute carrier family 4 (anion exchanger), member 4	Down	-1.1684
106407	solute carrier family 51, alpha subunit	Down	-3.01965
53896	solute carrier family 7 (cationic amino acid transporter, y+ system), member 10	Down	-3.07939
100040049	small integral membrane protein 38	Down	-2.47635
100303751	small nucleolar RNA, H/ACA box 31	Down	-1.25558
104366	small nucleolar RNA, H/ACA box 64	Down	-1.33106
100216532	small nucleolar RNA, C/D box 2	Down	-1.30259
100217468	small nucleolar RNA, C/D box 45B	Down	-1.75801
115487269	small nucleolar RNA, C/D box 50A	Down	-1.67691
115487267	small nucleolar RNA, C/D box 50B	Down	-2.93861
100217429	small nucleolar RNA, C/D box 64	Down	-2.79318
19871	small nucleolar RNA, C/D box U73B	Down	-1.15408
20322	sorbitol dehydrogenase	Down	-1.14493
30051	SAM pointed domain containing ets transcription factor	Down	-1.20828
20604	somatostatin	Down	-1.69501
69083	sulfotransferase family, cytosolic, 1C, member 2	Down	-3.51215
53315	sulfotransferase family 1D, member 1	Down	-1.21146
68416	syncollin	Down	-1.27465
54525	synaptotagmin VII	Down	-1.25717
207592	TBC1 domain family, member 16	Down	-1.6117
21835	thyroid hormone responsive	Down	-1.01448
67564	transmembrane protein 35A	Down	-2.96922
21987	tumor protein D52-like 1	Down	-1.45286
21990	tryptophan hydroxylase 1	Down	-3.64771
100115376	T cell receptor delta joining 1	Down	-5.43032
22041	transferrin	Down	-1.43963
17727	tRNA-Cys	Down	-1.36478
17729	tRNA-Glu	Down	-2.84548
17738	tRNA-Asn	Down	-1.17299
17740	tRNA-Gln	Down	-2.4623
17747	tRNA-Tyr	Down	-1.01268
244152	tsukushi, small leucine rich proteoglycan	Down	-1.01052
269831	tetraspanin 12	Down	-1.24997
232670	tetraspanin 33	Down	-1.29395
330010	tubulin tyrosine ligase-like family, member 10	Down	-1.88642
237930	tubulin tyrosine ligase-like family, member 6	Down	-1.19385
22235	UDP-glucose dehydrogenase	Down	-1.12643
394436	UDP glucuronosyltransferase 1 family, polypeptide A1	Down	-2.57926
394432	UDP glucuronosyltransferase 1 family, polypeptide A7C	Down	-1.14641
243085	UDP glucuronosyltransferase 2 family, polypeptide B35	Down	-2.03477
22238	UDP glucuronosyltransferase 2 family, polypeptide B5	Down	-2.02336
22353	vasoactive intestinal polypeptide	Down	-1.25456
57276	V-set and immunoglobulin domain containing 2	Down	-1.99905
69137	V-set and transmembrane domain containing 5	Down	-1.60715
67701	WAP four-disulfide core domain 2	Down	-1.04376
22414	wingless-type MMTV integration site family, member 2B	Down	-1.73461
53422	Y box protein 2	Down	-1.0484
22635	zonadhesin	Down	-1.68532
667118	zinc finger, BED type containing 6	Down	-1.21523
71661	RIKEN cDNA 0610005C13 gene	Not sig.	-0.378359
76253	RIKEN cDNA 0610006L08 gene	Not sig.	0.582294
100125929	RIKEN cDNA 0610009E02 gene	Not sig.	-0.754349
66838	RIKEN cDNA 0610009L18 gene	Not sig.	-0.232439
104457	RIKEN cDNA 0610010K14 gene	Not sig.	0.481899
78687	RIKEN cDNA 0610025J13 gene	Not sig.	-0.371733
68364	RIKEN cDNA 0610030E20 gene	Not sig.	-0.0919847
68369	RIKEN cDNA 0610031O16 gene	Not sig.	-2.02667
70345	RIKEN cDNA 0610038B21 gene	Not sig.	-0.400302
68397	RIKEN cDNA 0610039H22 gene	Not sig.	0.908882
68386	RIKEN cDNA 0610039K10 gene	Not sig.	-0.69184
67672	RIKEN cDNA 0610040B10 gene	Not sig.	-1.30112
75394	RIKEN cDNA 0610040F04 gene	Not sig.	0.455571
76261	RIKEN cDNA 0610040J01 gene	Not sig.	-0.275834
68380	RIKEN cDNA 0610042G04 gene	Not sig.	0.657673
68400	RIKEN cDNA 0610043K17 gene	Not sig.	-1.12349
102634333	RIKEN cDNA 1110002E22 gene	Not sig.	-0.140437
68488	RIKEN cDNA 1110002J07 gene	Not sig.	1.20237
100043040	RIKEN cDNA 1110002L01 gene	Not sig.	-0.628298
68483	RIKEN cDNA 1110002O04 gene	Not sig.	-0.765316
56372	RIKEN cDNA 1110004F10 gene	Not sig.	0.0563603
66123	RIKEN cDNA 1110006O24 gene	Not sig.	-0.672147
68941	RIKEN cDNA 1110018N20 gene	Not sig.	-0.0142682
76311	RIKEN cDNA 1110019D14 gene	Not sig.	-0.562377
68531	RIKEN cDNA 1110020A21 gene	Not sig.	-0.0172871
68635	RIKEN cDNA 1110025M09 gene	Not sig.	-0.551118
68690	RIKEN cDNA 1110028F11 gene	Not sig.	-2.20725
68692	RIKEN cDNA 1110028F18 gene	Not sig.	1.26312
68725	RIKEN cDNA 1110032F04 gene	Not sig.	0.473015
68697	RIKEN cDNA 1110036E04 gene	Not sig.	-1.12883
68763	RIKEN cDNA 1110038B12 gene	Not sig.	-0.332936
117171	RIKEN cDNA 1110038F14 gene	Not sig.	0.43372
68808	RIKEN cDNA 1110046J04 gene	Not sig.	0.0341492
66206	RIKEN cDNA 1110059E24 gene	Not sig.	0.0950007
66202	RIKEN cDNA 1110059G10 gene	Not sig.	-0.0366131
68920	RIKEN cDNA 1110065P20 gene	Not sig.	-0.245981
68918	RIKEN cDNA 1190005I06 gene	Not sig.	-0.840181
100043489	RIKEN cDNA 1300002E11 gene	Not sig.	-0.580112
102636313	RIKEN cDNA 1500002C15 gene	Not sig.	0.089362
76683	RIKEN cDNA 1500002F19 gene	Not sig.	-0.534633
319830	RIKEN cDNA 1500004A13 gene	Not sig.	-0.278108
69784	RIKEN cDNA 1500009L16 gene	Not sig.	0.93781
66236	RIKEN cDNA 1500011B03 gene	Not sig.	-0.0907025
68982	RIKEN cDNA 1500015A07 gene	Not sig.	0.263609
69002	RIKEN cDNA 1500026H17 gene	Not sig.	-0.545195
70258	RIKEN cDNA 1500035N22 gene	Not sig.	0.166876
69776	RIKEN cDNA 1600002D24 gene	Not sig.	-0.906979
69781	RIKEN cDNA 1600010M07 gene	Not sig.	0.830784
67912	RIKEN cDNA 1600012H06 gene	Not sig.	-0.317282
72025	RIKEN cDNA 1600012P17 gene	Not sig.	-0.595847
72244	RIKEN cDNA 1600014C10 gene	Not sig.	0.315392
105243551	RIKEN cDNA 1600015H23 gene	Not sig.	1.07998
72012	RIKEN cDNA 1600020E01 gene	Not sig.	-0.285136
69788	RIKEN cDNA 1600023N17 gene	Not sig.	-1.1384
69797	RIKEN cDNA 1600029I14 gene	Not sig.	-1.23718
665268	RIKEN cDNA 1600029O15 gene	Not sig.	-0.829738
69279	RIKEN cDNA 1700001D01 gene	Not sig.	-0.536642
69303	RIKEN cDNA 1700001G11 gene	Not sig.	0.416551
67503	RIKEN cDNA 1700001G17 gene	Not sig.	-0.530297
69282	RIKEN cDNA 1700001J03 gene	Not sig.	-1.20474
66323	RIKEN cDNA 1700001K19 gene	Not sig.	-0.631786
69319	RIKEN cDNA 1700001K23 gene	Not sig.	-2.66606
69291	RIKEN cDNA 1700001L05 gene	Not sig.	-0.733265
73598	RIKEN cDNA 1700001O22 gene	Not sig.	-0.289378
69338	RIKEN cDNA 1700003D09 gene	Not sig.	-1.05457
71837	RIKEN cDNA 1700003E16 gene	Not sig.	-1.10389
75480	RIKEN cDNA 1700003F12 gene	Not sig.	-0.633998
69356	RIKEN cDNA 1700003I22 gene	Not sig.	1.95994
72225	RIKEN cDNA 1700003M07 gene	Not sig.	0.51709
75890	RIKEN cDNA 1700003P14 gene	Not sig.	-1.71684
72257	RIKEN cDNA 1700006H21 gene	Not sig.	1.32729
321010	RIKEN cDNA 1700006J14 gene	Not sig.	-0.813818
114672	RIKEN cDNA 1700007E05 gene	Not sig.	0.907672
69320	RIKEN cDNA 1700007J10 gene	Not sig.	-0.718729
100502742	RIKEN cDNA 1700007L15 gene	Not sig.	0.354389
629159	RIKEN cDNA 1700008J07 gene	Not sig.	-0.371627
69349	RIKEN cDNA 1700008O03 gene	Not sig.	-0.10674
75188	RIKEN cDNA 1700009J07 gene	Not sig.	-0.871143
75471	RIKEN cDNA 1700009N14 gene	Not sig.	0.904677
115488511	RIKEN cDNA 1700010G06 gene	Not sig.	0.705164
66931	RIKEN cDNA 1700010I14 gene	Not sig.	0.0292334
619808	RIKEN cDNA 1700010L04 gene	Not sig.	-0.0848786
75451	RIKEN cDNA 1700011C11 gene	Not sig.	1.48187
69324	RIKEN cDNA 1700012B07 gene	Not sig.	0.584415
69325	RIKEN cDNA 1700012B09 gene	Not sig.	-3.5182
72243	RIKEN cDNA 1700012D01 gene	Not sig.	0.981457
76393	RIKEN cDNA 1700012H19 gene	Not sig.	-1.35719
75487	RIKEN cDNA 1700012J15 gene	Not sig.	-1.29344
69380	RIKEN cDNA 1700013G24 gene	Not sig.	-1.18878
75514	RIKEN cDNA 1700013H16 gene	Not sig.	0.563546
75532	RIKEN cDNA 1700015C15 gene	Not sig.	-1.04966
74227	RIKEN cDNA 1700016A09 gene	Not sig.	-1.837
71867	RIKEN cDNA 1700016G22 gene	Not sig.	-0.338176
74218	RIKEN cDNA 1700016H13 gene	Not sig.	-0.744306
102639882	RIKEN cDNA 1700016K05 gene	Not sig.	-1.4045
74211	RIKEN cDNA 1700017B05 gene	Not sig.	0.236414
76398	RIKEN cDNA 1700017M07 gene	Not sig.	-0.10998
71307	RIKEN cDNA 1700018A04 gene	Not sig.	-0.262026
72231	RIKEN cDNA 1700018A23 gene	Not sig.	0.0551874
67329	RIKEN cDNA 1700018L02 gene	Not sig.	-0.562437
67080	RIKEN cDNA 1700019D03 gene	Not sig.	-0.23643
72249	RIKEN cDNA 1700019G24 gene	Not sig.	-1.09667
75656	RIKEN cDNA 1700020A23 gene	Not sig.	2.00282
105243207	RIKEN cDNA 1700020G03 gene	Not sig.	-1.19475
66330	RIKEN cDNA 1700020L24 gene	Not sig.	-0.205577
67692	RIKEN cDNA 1700020N01 gene	Not sig.	1.24944
67086	RIKEN cDNA 1700020N18 gene	Not sig.	1.5923
69409	RIKEN cDNA 1700021N21 gene	Not sig.	-0.605003
75539	RIKEN cDNA 1700022H01 gene	Not sig.	0.267373
69431	RIKEN cDNA 1700022N22 gene	Not sig.	-0.217049
115487162	RIKEN cDNA 1700023A20 gene	Not sig.	-1.66605
102640359	RIKEN cDNA 1700023D09 gene	Not sig.	-0.673579
67081	RIKEN cDNA 1700025F24 gene	Not sig.	-0.885699
69399	RIKEN cDNA 1700025G04 gene	Not sig.	-0.0468066
115487465	RIKEN cDNA 1700025N21 gene	Not sig.	0.128844
69986	RIKEN cDNA 1700025N23 gene	Not sig.	-0.246214
69443	RIKEN cDNA 1700027J07 gene	Not sig.	0.675493
70001	RIKEN cDNA 1700028B04 gene	Not sig.	-1.1016
625175	RIKEN cDNA 1700028E10 gene	Not sig.	-0.16585
70003	RIKEN cDNA 1700028I16 gene	Not sig.	1.11589
70004	RIKEN cDNA 1700028J19 gene	Not sig.	-0.750395
76421	RIKEN cDNA 1700028K03 gene	Not sig.	-0.429714
66501	RIKEN cDNA 1700029H14 gene	Not sig.	-0.544251
69491	RIKEN cDNA 1700029N11 gene	Not sig.	-1.34802
74179	RIKEN cDNA 1700030A11 gene	Not sig.	-0.10524
69513	RIKEN cDNA 1700030C10 gene	Not sig.	-0.0663741
75662	RIKEN cDNA 1700030C14 gene	Not sig.	0.896058
69528	RIKEN cDNA 1700030J22 gene	Not sig.	0.114326
72254	RIKEN cDNA 1700030K09 gene	Not sig.	-0.732122
75576	RIKEN cDNA 1700030L22 gene	Not sig.	-0.0180893
72286	RIKEN cDNA 1700030O20 gene	Not sig.	1.64672
73286	RIKEN cDNA 1700031A10 gene	Not sig.	1.2816
73278	RIKEN cDNA 1700031P21 gene	Not sig.	-2.98449
98736	RIKEN cDNA 1700034H15 gene	Not sig.	-0.748904
73344	RIKEN cDNA 1700034J05 gene	Not sig.	0.0319337
73331	RIKEN cDNA 1700034P13 gene	Not sig.	-0.112119
73261	RIKEN cDNA 1700037C18 gene	Not sig.	0.610268
105245562	RIKEN cDNA 1700037F03 gene	Not sig.	-0.0263985
76602	RIKEN cDNA 1700040D17 gene	Not sig.	0.569861
78623	RIKEN cDNA 1700041B01 gene	Not sig.	-0.196652
73299	RIKEN cDNA 1700041G16 gene	Not sig.	0.520352
73349	RIKEN cDNA 1700042G15 gene	Not sig.	0.00990589
73321	RIKEN cDNA 1700042O10 gene	Not sig.	-0.693919
73348	RIKEN cDNA 1700045H11 gene	Not sig.	-0.591938
73339	RIKEN cDNA 1700047G03 gene	Not sig.	0.0896379
73295	RIKEN cDNA 1700047L14 gene	Not sig.	-1.09667
67330	RIKEN cDNA 1700047M11 gene	Not sig.	-1.94243
100503166	RIKEN cDNA 1700048M11 gene	Not sig.	-0.407252
69430	RIKEN cDNA 1700048O20 gene	Not sig.	1.24691
73365	RIKEN cDNA 1700049J03 gene	Not sig.	-0.677424
73366	RIKEN cDNA 1700051A21 gene	Not sig.	-0.51783
105244876	RIKEN cDNA 1700051K13 gene	Not sig.	-0.870444
73462	RIKEN cDNA 1700052H01 gene	Not sig.	-0.765855
73431	RIKEN cDNA 1700052K11 gene	Not sig.	0.29029
78457	RIKEN cDNA 1700054A03 gene	Not sig.	-1.69839
74272	RIKEN cDNA 1700054O19 gene	Not sig.	0.242764
105242798	RIKEN cDNA 1700055D16 gene	Not sig.	0.254701
73405	RIKEN cDNA 1700055D18 gene	Not sig.	0.374928
105244237	RIKEN cDNA 1700055L01 gene	Not sig.	-0.313512
73363	RIKEN cDNA 1700056E22 gene	Not sig.	0.267862
73391	RIKEN cDNA 1700060J05 gene	Not sig.	-0.575663
73438	RIKEN cDNA 1700061F12 gene	Not sig.	1.56817
433646	RIKEN cDNA 1700061I17 gene	Not sig.	-0.40316
73440	RIKEN cDNA 1700062C10 gene	Not sig.	1.41167
78500	RIKEN cDNA 1700063D05 gene	Not sig.	-0.869522
76610	RIKEN cDNA 1700063K16 gene	Not sig.	1.27901
73452	RIKEN cDNA 1700063O14 gene	Not sig.	-2.79643
73410	RIKEN cDNA 1700065D16 gene	Not sig.	-0.826675
73467	RIKEN cDNA 1700066M21 gene	Not sig.	0.0307505
74916	RIKEN cDNA 1700066O22 gene	Not sig.	0.0538188
73475	RIKEN cDNA 1700067G17 gene	Not sig.	1.35438
73453	RIKEN cDNA 1700067K01 gene	Not sig.	0.650149
73485	RIKEN cDNA 1700071G01 gene	Not sig.	0.573338
73504	RIKEN cDNA 1700071M16 gene	Not sig.	-0.280347
73480	RIKEN cDNA 1700074H08 gene	Not sig.	-1.10863
115490367	RIKEN cDNA 1700080F18 gene	Not sig.	-1.10397
105243269	RIKEN cDNA 1700082M22 gene	Not sig.	-0.688093
67350	RIKEN cDNA 1700084E18 gene	Not sig.	-0.878146
73486	RIKEN cDNA 1700084J12 gene	Not sig.	-0.849732
115487729	RIKEN cDNA 1700086D15 gene	Not sig.	0.270988
74284	RIKEN cDNA 1700086L19 gene	Not sig.	-0.836992
73516	RIKEN cDNA 1700086O06 gene	Not sig.	-0.13105
67349	RIKEN cDNA 1700086P04 gene	Not sig.	-1.00991
27660	RIKEN cDNA 1700088E04 gene	Not sig.	1.18638
73536	RIKEN cDNA 1700092K14 gene	Not sig.	-1.37929
67358	RIKEN cDNA 1700093K21 gene	Not sig.	-0.77303
67523	RIKEN cDNA 1700094J05 gene	Not sig.	-0.815648
73579	RIKEN cDNA 1700094M23 gene	Not sig.	-0.375461
76995	RIKEN cDNA 1700095A13 gene	Not sig.	-0.713834
74293	RIKEN cDNA 1700095J03 gene	Not sig.	0.332032
115490402	RIKEN cDNA 1700095J07 gene	Not sig.	0.411782
73563	RIKEN cDNA 1700095J12 gene	Not sig.	-0.741203
67927	RIKEN cDNA 1700096J18 gene	Not sig.	0.522296
73571	RIKEN cDNA 1700096K18 gene	Not sig.	0.40116
67522	RIKEN cDNA 1700097N02 gene	Not sig.	1.16063
76624	RIKEN cDNA 1700099I09 gene	Not sig.	1.00064
73584	RIKEN cDNA 1700100L14 gene	Not sig.	-1.07803
100504641	RIKEN cDNA 1700101I11 gene	Not sig.	-0.550971
68230	RIKEN cDNA 1700102H20 gene	Not sig.	0.770112
74290	RIKEN cDNA 1700102J08 gene	Not sig.	-0.709521
112418	RIKEN cDNA 1700102P08 gene	Not sig.	0.4827
73272	RIKEN cDNA 1700108F19 gene	Not sig.	0.917207
105244698	RIKEN cDNA 1700108I11 gene	Not sig.	-1.08996
68245	RIKEN cDNA 1700108J01 gene	Not sig.	-0.0636804
67355	RIKEN cDNA 1700109G14 gene	Not sig.	-1.68008
77036	RIKEN cDNA 1700109H08 gene	Not sig.	0.0406273
74303	RIKEN cDNA 1700109K24 gene	Not sig.	-1.16697
76634	RIKEN cDNA 1700110C19 gene	Not sig.	0.050476
73558	RIKEN cDNA 1700110K17 gene	Not sig.	-1.26971
73611	RIKEN cDNA 1700112D23 gene	Not sig.	0.48004
73590	RIKEN cDNA 1700112H15 gene	Not sig.	-0.810407
68246	RIKEN cDNA 1700112J05 gene	Not sig.	-0.961446
76628	RIKEN cDNA 1700112J16 gene	Not sig.	-1.99649
76642	RIKEN cDNA 1700113A16 gene	Not sig.	0.533051
76640	RIKEN cDNA 1700113H08 gene	Not sig.	-0.431575
76649	RIKEN cDNA 1700119H24 gene	Not sig.	2.32143
73600	RIKEN cDNA 1700120C14 gene	Not sig.	-0.328943
73606	RIKEN cDNA 1700120E14 gene	Not sig.	-0.411572
74314	RIKEN cDNA 1700120G07 gene	Not sig.	-0.893167
68232	RIKEN cDNA 1700120K04 gene	Not sig.	-0.218302
67364	RIKEN cDNA 1700121C10 gene	Not sig.	-2.48984
73619	RIKEN cDNA 1700122E12 gene	Not sig.	-0.750854
73617	RIKEN cDNA 1700122H20 gene	Not sig.	-1.32337
100503636	RIKEN cDNA 1700123M08 gene	Not sig.	0.289476
58248	RIKEN cDNA 1700123O20 gene	Not sig.	-0.170127
68238	RIKEN cDNA 1700123O21 gene	Not sig.	-0.953908
67934	RIKEN cDNA 1700124L16 gene	Not sig.	-1.96399
76657	RIKEN cDNA 1700125G22 gene	Not sig.	-0.910847
73609	RIKEN cDNA 1700125H03 gene	Not sig.	-1.1805
76648	RIKEN cDNA 1700126G02 gene	Not sig.	0.84817
102632292	RIKEN cDNA 1700127F24 gene	Not sig.	-0.702272
69030	RIKEN cDNA 1810006J02 gene	Not sig.	-1.68166
100503969	RIKEN cDNA 1810008I18 gene	Not sig.	0.192945
66276	RIKEN cDNA 1810009A15 gene	Not sig.	1.16529
69066	RIKEN cDNA 1810010H24 gene	Not sig.	-1.17623
69108	RIKEN cDNA 1810012K16 gene	Not sig.	-1.86369
69050	RIKEN cDNA 1810013A23 gene	Not sig.	0.237658
69042	RIKEN cDNA 1810013D15 gene	Not sig.	-0.298565
66263	RIKEN cDNA 1810014B01 gene	Not sig.	-0.0267777
69771	RIKEN cDNA 1810019D21 gene	Not sig.	0.174333
69086	RIKEN cDNA 1810019N24 gene	Not sig.	-1.96898
69120	RIKEN cDNA 1810021B22 gene	Not sig.	-0.925066
105244357	RIKEN cDNA 1810021M19 gene	Not sig.	-0.471031
329509	RIKEN cDNA 1810024B03 gene	Not sig.	-0.809311
69155	RIKEN cDNA 1810030O07 gene	Not sig.	0.0121918
66503	RIKEN cDNA 1810034E14 gene	Not sig.	0.760194
67704	RIKEN cDNA 1810037I17 gene	Not sig.	0.196313
78312	RIKEN cDNA 1810041H14 gene	Not sig.	2.44183
69798	RIKEN cDNA 1810044D09 gene	Not sig.	-0.669534
72056	RIKEN cDNA 1810055G02 gene	Not sig.	-0.8558
72282	RIKEN cDNA 1810062G17 gene	Not sig.	-0.617737
75602	RIKEN cDNA 1810062O18 gene	Not sig.	-0.00191304
69854	RIKEN cDNA 1810063I02 gene	Not sig.	0.802723
69862	RIKEN cDNA 1810064F22 gene	Not sig.	-1.30813
72285	RIKEN cDNA 1810073O08 gene	Not sig.	-0.428726
76516	RIKEN cDNA 2010001A14 gene	Not sig.	-0.476135
115487174	RIKEN cDNA 2010001M07 gene	Not sig.	-0.474336
72340	RIKEN cDNA 2010009K17 gene	Not sig.	-1.12696
100503117	RIKEN cDNA 2010010A06 gene	Not sig.	-0.193458
69206	RIKEN cDNA 2010016I18 gene	Not sig.	0.15564
69889	RIKEN cDNA 2010103J01 gene	Not sig.	-0.36046
72104	RIKEN cDNA 2010106C02 gene	Not sig.	-0.74433
67715	RIKEN cDNA 2010106E10 gene	Not sig.	-1.76281
75610	RIKEN cDNA 2010109A12 gene	Not sig.	-0.834977
108169160	RIKEN cDNA 2010109P13 gene	Not sig.	-1.05172
100503082	RIKEN cDNA 2010110K18 gene	Not sig.	1.66434
68355	RIKEN cDNA 2010204K13 gene	Not sig.	0.151078
72122	RIKEN cDNA 2010308F09 gene	Not sig.	-0.419973
72131	RIKEN cDNA 2010310C07 gene	Not sig.	-1.48214
630836	RIKEN cDNA 2010315B03 gene	Not sig.	-0.575558
72093	RIKEN cDNA 2010320M18 gene	Not sig.	-0.127784
69881	RIKEN cDNA 2010320O07 gene	Not sig.	-0.527111
72275	RIKEN cDNA 2200002D01 gene	Not sig.	0.187727
69147	RIKEN cDNA 2200002J24 gene	Not sig.	-2.85319
72365	RIKEN cDNA 2210011K15 gene	Not sig.	0.418909
72357	RIKEN cDNA 2210016L21 gene	Not sig.	-0.23993
73644	RIKEN cDNA 2210039B01 gene	Not sig.	-0.477727
76710	RIKEN cDNA 2210406O10 gene	Not sig.	-0.677292
73652	RIKEN cDNA 2210408F21 gene	Not sig.	-1.03545
72371	RIKEN cDNA 2210408I21 gene	Not sig.	-0.584994
70143	RIKEN cDNA 2210414B05 gene	Not sig.	2.20824
70393	RIKEN cDNA 2210416O15 gene	Not sig.	-0.391008
70138	RIKEN cDNA 2210417A02 gene	Not sig.	-0.300933
100504263	RIKEN cDNA 2210418O10 gene	Not sig.	-0.593645
69478	RIKEN cDNA 2300009A05 gene	Not sig.	-0.0411065
76432	RIKEN cDNA 2310001H17 gene	Not sig.	0.255407
100504720	RIKEN cDNA 2310002F09 gene	Not sig.	0.219408
72316	RIKEN cDNA 2310008N11 gene	Not sig.	-0.154439
69549	RIKEN cDNA 2310009B15 gene	Not sig.	0.0703363
78329	RIKEN cDNA 2310010J17 gene	Not sig.	-0.303171
66374	RIKEN cDNA 2310011J03 gene	Not sig.	0.169904
69548	RIKEN cDNA 2310015A10 gene	Not sig.	-0.497424
70100	RIKEN cDNA 2310015D24 gene	Not sig.	-0.491772
76443	RIKEN cDNA 2310016D23 gene	Not sig.	0.0811997
69578	RIKEN cDNA 2310016G11 gene	Not sig.	-0.0942917
66367	RIKEN cDNA 2310022A10 gene	Not sig.	0.193951
69551	RIKEN cDNA 2310022B05 gene	Not sig.	-0.264614
66952	RIKEN cDNA 2310030G06 gene	Not sig.	-0.142032
67862	RIKEN cDNA 2310033P09 gene	Not sig.	-0.111681
117172	RIKEN cDNA 2310034C09 gene	Not sig.	-0.740527
75579	RIKEN cDNA 2310034G01 gene	Not sig.	-0.290643
67101	RIKEN cDNA 2310039H08 gene	Not sig.	0.0782331
381792	RIKEN cDNA 2310040G24 gene	Not sig.	-0.0186015
102633000	RIKEN cDNA 2310043M15 gene	Not sig.	-0.952766
69679	RIKEN cDNA 2310043O21 gene	Not sig.	-1.1561
69657	RIKEN cDNA 2310047D07 gene	Not sig.	0.432728
68277	RIKEN cDNA 2310057M21 gene	Not sig.	-0.18237
75694	RIKEN cDNA 2310058D17 gene	Not sig.	0.213939
71921	RIKEN cDNA 2310058N22 gene	Not sig.	-0.39451
69662	RIKEN cDNA 2310061I04 gene	Not sig.	-0.0537546
76455	RIKEN cDNA 2310067E19 gene	Not sig.	-1.00228
70281	RIKEN cDNA 2310068J16 gene	Not sig.	1.90087
69652	RIKEN cDNA 2310069B03 gene	Not sig.	-0.228716
69659	RIKEN cDNA 2310069G16 gene	Not sig.	-0.262346
100125933	RIKEN cDNA 2310075K07 gene	Not sig.	-1.05448
69699	RIKEN cDNA 2310079G19 gene	Not sig.	-1.01549
78648	RIKEN cDNA 2400006E01 gene	Not sig.	-1.25532
668661	RIKEN cDNA 2410002F23 gene	Not sig.	-0.774483
102633190	RIKEN cDNA 2410003I16 gene	Not sig.	0.920577
66421	RIKEN cDNA 2410004B18 gene	Not sig.	-0.0233999
69739	RIKEN cDNA 2410004I01 gene	Not sig.	0.963667
73667	RIKEN cDNA 2410004P03 gene	Not sig.	0.081428
69221	RIKEN cDNA 2410006H16 gene	Not sig.	-0.145125
675325	RIKEN cDNA 2410017I17 gene	Not sig.	0.551401
69732	RIKEN cDNA 2410018L13 gene	Not sig.	0.319493
69750	RIKEN cDNA 2410021H03 gene	Not sig.	-1.11057
100503842	RIKEN cDNA 2410022M11 gene	Not sig.	-0.632923
102636896	RIKEN cDNA 2410080I02 gene	Not sig.	-1.1156
78353	RIKEN cDNA 2500002B13 gene	Not sig.	-0.755742
72326	RIKEN cDNA 2500004C02 gene	Not sig.	-0.406005
72307	RIKEN cDNA 2510002D24 gene	Not sig.	-0.160477
76786	RIKEN cDNA 2510003B16 gene	Not sig.	-1.47365
72190	RIKEN cDNA 2510009E07 gene	Not sig.	-0.960033
66567	RIKEN cDNA 2510022D24 gene	Not sig.	0.219931
77034	RIKEN cDNA 2510039O18 gene	Not sig.	0.274846
70319	RIKEN cDNA 2600006K01 gene	Not sig.	1.01782
102635707	RIKEN cDNA 2600014E21 gene	Not sig.	0.011744
381598	RIKEN cDNA 2610005L07 gene	Not sig.	-0.512462
72128	RIKEN cDNA 2610008E11 gene	Not sig.	-0.315488
100503074	RIKEN cDNA 2610016A17 gene	Not sig.	-1.79668
105242826	RIKEN cDNA 2610017A05 gene	Not sig.	0.271096
69918	RIKEN cDNA 2610020C07 gene	Not sig.	0.668981
108167888	RIKEN cDNA 2610024D14 gene	Not sig.	-0.541397
69904	RIKEN cDNA 2610027F03 gene	Not sig.	-0.0923579
69909	RIKEN cDNA 2610027K06 gene	Not sig.	-0.885434
72395	RIKEN cDNA 2610028E06 gene	Not sig.	0.161238
69250	RIKEN cDNA 2610029K11 gene	Not sig.	-0.39032
72386	RIKEN cDNA 2610035D17 gene	Not sig.	-0.672997
70040	RIKEN cDNA 2610037D02 gene	Not sig.	-0.171969
554327	RIKEN cDNA 2610042L04 gene	Not sig.	-0.137721
72481	RIKEN cDNA 2610203C22 gene	Not sig.	-0.384933
72495	RIKEN cDNA 2610206C17 gene	Not sig.	-1.61864
67170	RIKEN cDNA 2610306M01 gene	Not sig.	0.0871977
72518	RIKEN cDNA 2610307P16 gene	Not sig.	-1.61217
102632156	RIKEN cDNA 2610318M16 gene	Not sig.	-1.77841
70458	RIKEN cDNA 2610318N02 gene	Not sig.	1.18791
72203	RIKEN cDNA 2610507I01 gene	Not sig.	-0.452448
330173	RIKEN cDNA 2610524H06 gene	Not sig.	0.98494
66451	RIKEN cDNA 2610528J11 gene	Not sig.	0.295339
102638195	RIKEN cDNA 2700003A03 gene	Not sig.	0.129116
72588	RIKEN cDNA 2700012I20 gene	Not sig.	-0.0847439
67194	RIKEN cDNA 2700038G22 gene	Not sig.	0.237424
78449	RIKEN cDNA 2700046A07 gene	Not sig.	0.672202
76967	RIKEN cDNA 2700049A03 gene	Not sig.	-0.464122
72578	RIKEN cDNA 2700054A10 gene	Not sig.	-0.528772
68046	RIKEN cDNA 2700062C07 gene	Not sig.	-0.101462
72563	RIKEN cDNA 2700068H02 gene	Not sig.	1.93899
72608	RIKEN cDNA 2700069I18 gene	Not sig.	-1.14047
72609	RIKEN cDNA 2700070H01 gene	Not sig.	0.803711
72658	RIKEN cDNA 2700097O09 gene	Not sig.	-0.585601
77022	RIKEN cDNA 2700099C18 gene	Not sig.	0.551646
66456	RIKEN cDNA 2810001G20 gene	Not sig.	0.306491
66457	RIKEN cDNA 2810002D19 gene	Not sig.	-0.545924
66523	RIKEN cDNA 2810004N23 gene	Not sig.	-0.330728
100503178	RIKEN cDNA 2810013P06 gene	Not sig.	-0.688218
69944	RIKEN cDNA 2810021J22 gene	Not sig.	-0.274749
69953	RIKEN cDNA 2810025M15 gene	Not sig.	0.163269
100504687	RIKEN cDNA 2810029C07 gene	Not sig.	-0.7377
78335	RIKEN cDNA 2810030D12 gene	Not sig.	-0.401007
72669	RIKEN cDNA 2810032G03 gene	Not sig.	0.0383169
72665	RIKEN cDNA 2810039B14 gene	Not sig.	-0.612733
105242405	RIKEN cDNA 2810047C21 gene 1	Not sig.	0.28423
102631679	RIKEN cDNA 2810048H02 gene	Not sig.	-0.438662
69964	RIKEN cDNA 2810403D21 gene	Not sig.	-0.326673
69974	RIKEN cDNA 2810405F15 gene	Not sig.	-0.539602
100039901	RIKEN cDNA 2810407A14 gene	Not sig.	-0.319369
70419	RIKEN cDNA 2810408A11 gene	Not sig.	-0.0720331
76371	RIKEN cDNA 2810408B13 gene	Not sig.	-0.0218364
69941	RIKEN cDNA 2810408I11 gene	Not sig.	1.02514
102640772	RIKEN cDNA 2810414N06 gene	Not sig.	-0.945472
76937	RIKEN cDNA 2810429I04 gene	Not sig.	0.50647
77132	RIKEN cDNA 2810433D01 gene	Not sig.	1.15766
102631731	RIKEN cDNA 2810449D17 gene	Not sig.	-0.437916
72813	RIKEN cDNA 2810454H06 gene	Not sig.	-1.0239
72792	RIKEN cDNA 2810459M11 gene	Not sig.	-0.466292
102634584	RIKEN cDNA 2900024J01 gene	Not sig.	-0.281568
243219	RIKEN cDNA 2900026A02 gene	Not sig.	-0.124386
78403	RIKEN cDNA 2900041M22 gene	Not sig.	-0.4997
102640779	RIKEN cDNA 2900052L18 gene	Not sig.	-0.790163
73040	RIKEN cDNA 2900052N01 gene	Not sig.	1.37926
68204	RIKEN cDNA 2900060B14 gene	Not sig.	-0.345345
102634502	RIKEN cDNA 2900060L22 gene	Not sig.	-0.225372
102641621	RIKEN cDNA 2900060N12 gene	Not sig.	-1.14211
100504421	RIKEN cDNA 2900076A07 gene	Not sig.	-0.467365
67277	RIKEN cDNA 2900089D17 gene	Not sig.	-2.16353
73100	RIKEN cDNA 2900092D14 gene	Not sig.	-1.48276
108168734	RIKEN cDNA 2900093K20 gene	Not sig.	0.505319
378954	RIKEN cDNA 3000002C10 gene	Not sig.	-0.591526
75693	RIKEN cDNA 3010001F23 gene	Not sig.	-1.91234
109163	RIKEN cDNA 3010003L21 gene	Not sig.	-0.447134
73076	RIKEN cDNA 3100003L05 gene	Not sig.	-1.46038
73103	RIKEN cDNA 3110009E18 gene	Not sig.	-0.0752298
73129	RIKEN cDNA 3110015C05 gene	Not sig.	0.885208
73176	RIKEN cDNA 3110040M04 gene	Not sig.	0.473385
67290	RIKEN cDNA 3110040N11 gene	Not sig.	-0.138531
67303	RIKEN cDNA 3110045C21 gene	Not sig.	0.0726009
382686	RIKEN cDNA 3110053B16 gene	Not sig.	-0.315544
73204	RIKEN cDNA 3110056K07 gene	Not sig.	0.079285
67304	RIKEN cDNA 3110070M22 gene	Not sig.	-0.0277091
73212	RIKEN cDNA 3110082I17 gene	Not sig.	-0.171258
73208	RIKEN cDNA 3110083C13 gene	Not sig.	-0.556981
100043232	RIKEN cDNA 3110099E03 gene	Not sig.	-1.30665
71818	RIKEN cDNA 3200001D21 gene	Not sig.	-0.734543
105246409	RIKEN cDNA 3222401L13 gene	Not sig.	-0.2699
100503812	RIKEN cDNA 3300002A11 gene	Not sig.	-0.593687
69277	RIKEN cDNA 3300002I08 gene	Not sig.	-0.287697
70246	RIKEN cDNA 3300002P09 gene	Not sig.	0.0866607
70230	RIKEN cDNA 3300002P13 gene	Not sig.	0.515863
78512	RIKEN cDNA 3300005D01 gene	Not sig.	1.37414
100504518	RIKEN cDNA 3425401B19 gene	Not sig.	0.358083
320606	RIKEN cDNA 3632454L22 gene	Not sig.	-0.228303
70691	RIKEN cDNA 3830403N18 gene	Not sig.	0.500279
100040322	RIKEN cDNA 3830408C21 gene	Not sig.	-0.72603
320069	RIKEN cDNA 3830432H09 gene	Not sig.	-0.656228
665306	RIKEN cDNA 3930402G23 gene	Not sig.	0.32732
100306953	RIKEN cDNA 4122401K19 gene	Not sig.	-0.952277
433456	RIKEN cDNA 4631405J19 gene	Not sig.	-2.04543
74034	RIKEN cDNA 4632404H12 gene	Not sig.	-0.950662
70808	RIKEN cDNA 4632415L05 gene	Not sig.	-0.340475
666737	RIKEN cDNA 4632427E13 gene	Not sig.	-1.04084
100043102	RIKEN cDNA 4632428C04 gene	Not sig.	-0.507795
100043309	RIKEN cDNA 4732414G09 gene	Not sig.	-1.6044
320737	RIKEN cDNA 4732416N19 gene	Not sig.	-0.471199
654788	RIKEN cDNA 4732440D04 gene	Not sig.	-0.5918
414105	RIKEN cDNA 4732465J04 gene	Not sig.	0.824853
654804	RIKEN cDNA 4732471J01 gene	Not sig.	1.01436
319871	RIKEN cDNA 4732490B19 gene	Not sig.	-0.1575
224523	RIKEN cDNA 4732491K20 gene	Not sig.	-0.284414
319685	RIKEN cDNA 4732496C06 gene	Not sig.	0.070858
320965	RIKEN cDNA 4831440E17 gene	Not sig.	-1.11924
73899	RIKEN cDNA 4833407H14 gene	Not sig.	0.0911131
71624	RIKEN cDNA 4833411C07 gene	Not sig.	1.47716
73904	RIKEN cDNA 4833412C05 gene	Not sig.	0.400744
105246707	RIKEN cDNA 4833413N01 gene	Not sig.	-0.319817
73761	RIKEN cDNA 4833415N18 gene	Not sig.	-1.36004
73906	RIKEN cDNA 4833417C18 gene	Not sig.	0.367667
74597	RIKEN cDNA 4833418N02 gene	Not sig.	-0.718312
73915	RIKEN cDNA 4833419F23 gene	Not sig.	-0.951809
67392	RIKEN cDNA 4833420G17 gene	Not sig.	-0.441945
373852	RIKEN cDNA 4833422C13 gene	Not sig.	-0.975898
75768	RIKEN cDNA 4833422M21 gene	Not sig.	0.755109
74601	RIKEN cDNA 4833427F10 gene	Not sig.	-0.241401
74602	RIKEN cDNA 4833428L15 gene	Not sig.	-0.587292
100503392	RIKEN cDNA 4833438C02 gene	Not sig.	-0.809421
105246973	RIKEN cDNA 4833439F03 gene	Not sig.	-1.41025
97820	RIKEN cDNA 4833439L19 gene	Not sig.	-0.243474
74844	RIKEN cDNA 4833447I15 gene	Not sig.	-0.62293
70832	RIKEN cDNA 4921504A21 gene	Not sig.	0.432351
66709	RIKEN cDNA 4921507G05 gene	Not sig.	-0.716079
381393	RIKEN cDNA 4921509C19 gene	Not sig.	0.533661
70924	RIKEN cDNA 4921511C10 gene	Not sig.	0.43191
70858	RIKEN cDNA 4921511I17 gene	Not sig.	-0.149851
70874	RIKEN cDNA 4921513I03 gene	Not sig.	0.259752
115488525	RIKEN cDNA 4921515G04 gene	Not sig.	-0.283247
70876	RIKEN cDNA 4921517D16 gene	Not sig.	-0.0513565
78758	RIKEN cDNA 4921518K17 gene	Not sig.	-0.00165085
66719	RIKEN cDNA 4921522P10 gene	Not sig.	-0.0359318
66714	RIKEN cDNA 4921524J17 gene	Not sig.	-0.222218
74050	RIKEN cDNA 4921525O09 gene	Not sig.	0.254853
77049	RIKEN cDNA 4921528I07 gene	Not sig.	0.392573
66730	RIKEN cDNA 4921531C22 gene	Not sig.	-0.426359
67430	RIKEN cDNA 4921536K21 gene	Not sig.	-0.627453
70941	RIKEN cDNA 4921539E11 gene	Not sig.	-0.342524
105243282	RIKEN cDNA 4922502B01 gene	Not sig.	1.16076
319208	RIKEN cDNA 4930403D09 gene	Not sig.	1.38902
73815	RIKEN cDNA 4930404H11 gene	Not sig.	-0.494173
78151	RIKEN cDNA 4930404H24 gene	Not sig.	-0.0757382
67394	RIKEN cDNA 4930404I05 gene	Not sig.	-0.200375
74846	RIKEN cDNA 4930405A21 gene	Not sig.	0.0266997
102638465	RIKEN cDNA 4930405H06 gene	Not sig.	-0.0943971
73811	RIKEN cDNA 4930405J17 gene	Not sig.	-0.818815
78106	RIKEN cDNA 4930405L22 gene	Not sig.	-0.0591082
414079	RIKEN cDNA 4930405O22 gene	Not sig.	-0.160254
78451	RIKEN cDNA 4930407I02 gene	Not sig.	0.291584
320152	RIKEN cDNA 4930412C18 gene	Not sig.	-1.53934
100504140	RIKEN cDNA 4930412M03 gene	Not sig.	-0.573186
102632305	RIKEN cDNA 4930413E20 gene	Not sig.	-0.808817
71637	RIKEN cDNA 4930413F20 gene	Not sig.	-1.42724
73951	RIKEN cDNA 4930413G21 gene	Not sig.	-0.50411
73894	RIKEN cDNA 4930414N06 gene	Not sig.	-2.59299
414106	RIKEN cDNA 4930417H01 gene	Not sig.	-0.217953
73870	RIKEN cDNA 4930417O13 gene	Not sig.	1.12077
73874	RIKEN cDNA 4930419G24 gene	Not sig.	0.676512
108167758	RIKEN cDNA 4930422I22 gene	Not sig.	-0.410798
73774	RIKEN cDNA 4930422M22 gene	Not sig.	-0.488688
102636160	RIKEN cDNA 4930423B08 gene	Not sig.	0.711622
74644	RIKEN cDNA 4930426D05 gene	Not sig.	1.18185
100504512	RIKEN cDNA 4930426I24 gene	Not sig.	-1.56067
74629	RIKEN cDNA 4930426L09 gene	Not sig.	-0.633271
73856	RIKEN cDNA 4930428G15 gene	Not sig.	-0.839204
654809	RIKEN cDNA 4930428O21 gene	Not sig.	1.30784
67576	RIKEN cDNA 4930429B21 gene	Not sig.	-0.0612701
74633	RIKEN cDNA 4930429F24 gene	Not sig.	-0.24663
100505025	RIKEN cDNA 4930429H19 gene	Not sig.	-1.20906
73855	RIKEN cDNA 4930429P21 gene	Not sig.	-0.588315
71639	RIKEN cDNA 4930430E12 gene	Not sig.	2.65683
73772	RIKEN cDNA 4930430J02 gene	Not sig.	-0.861582
73895	RIKEN cDNA 4930431P03 gene	Not sig.	-0.840327
73886	RIKEN cDNA 4930431P19 gene	Not sig.	-0.956601
243900	RIKEN cDNA 4930432E11 gene	Not sig.	-0.15246
74621	RIKEN cDNA 4930432L08 gene	Not sig.	-0.444463
73973	RIKEN cDNA 4930434B07 gene	Not sig.	-0.508395
108167886	RIKEN cDNA 4930434J08 gene	Not sig.	0.414934
73988	RIKEN cDNA 4930438A08 gene	Not sig.	0.253362
78119	RIKEN cDNA 4930439A04 gene	Not sig.	-1.0337
78167	RIKEN cDNA 4930439D14 gene	Not sig.	1.38442
78158	RIKEN cDNA 4930440I19 gene	Not sig.	-1.22618
74687	RIKEN cDNA 4930443O20 gene	Not sig.	1.15538
73980	RIKEN cDNA 4930444A19 gene	Not sig.	-0.142602
73968	RIKEN cDNA 4930444F02 gene	Not sig.	-0.355126
105244413	RIKEN cDNA 4930445K14 gene	Not sig.	-0.733134
74892	RIKEN cDNA 4930447A16 gene	Not sig.	-2.98749
75801	RIKEN cDNA 4930447C04 gene	Not sig.	0.76584
432745	RIKEN cDNA 4930447K03 gene	Not sig.	0.358484
108871	RIKEN cDNA 4930447M23 gene	Not sig.	0.340242
71647	RIKEN cDNA 4930447N08 gene	Not sig.	-1.51264
102633321	RIKEN cDNA 4930448E22 gene	Not sig.	-2.03741
78120	RIKEN cDNA 4930449E18 gene	Not sig.	1.41397
78111	RIKEN cDNA 4930451E10 gene	Not sig.	0.284768
67609	RIKEN cDNA 4930453N24 gene	Not sig.	-0.192519
73990	RIKEN cDNA 4930455C13 gene	Not sig.	-0.988095
78917	RIKEN cDNA 4930455G09 gene	Not sig.	0.64939
105243053	RIKEN cDNA 4930456A14 gene	Not sig.	1.5308
71650	RIKEN cDNA 4930456L15 gene	Not sig.	-0.57999
75802	RIKEN cDNA 4930458D05 gene	Not sig.	-1.46891
74881	RIKEN cDNA 4930459C07 gene	Not sig.	0.195901
74883	RIKEN cDNA 4930461C15 gene	Not sig.	0.396125
74879	RIKEN cDNA 4930461G14 gene	Not sig.	0.436951
74968	RIKEN cDNA 4930465M20 gene	Not sig.	1.07153
75814	RIKEN cDNA 4930467D21 gene	Not sig.	0.244264
76874	RIKEN cDNA 4930469K13 gene	Not sig.	-0.406789
102637336	RIKEN cDNA 4930470B04 gene	Not sig.	-0.140504
105245359	RIKEN cDNA 4930470G03 gene	Not sig.	-0.149037
74912	RIKEN cDNA 4930471E19 gene	Not sig.	0.466738
321014	RIKEN cDNA 4930473A02 gene	Not sig.	-0.406835
74926	RIKEN cDNA 4930473H19 gene	Not sig.	-0.708071
74917	RIKEN cDNA 4930474M22 gene	Not sig.	0.519265
67639	RIKEN cDNA 4930474N09 gene	Not sig.	0.489755
75818	RIKEN cDNA 4930478L05 gene	Not sig.	0.418661
74925	RIKEN cDNA 4930479D17 gene	Not sig.	-0.891263
78171	RIKEN cDNA 4930479H17 gene	Not sig.	-1.55058
74988	RIKEN cDNA 4930480G23 gene	Not sig.	-0.587292
78800	RIKEN cDNA 4930480K15 gene	Not sig.	0.364959
75016	RIKEN cDNA 4930480K23 gene	Not sig.	-0.858558
74931	RIKEN cDNA 4930481A15 gene	Not sig.	-0.413329
108168883	RIKEN cDNA 4930481B07 gene	Not sig.	-0.555554
67638	RIKEN cDNA 4930483J18 gene	Not sig.	0.721682
74953	RIKEN cDNA 4930483K19 gene	Not sig.	-1.57839
74970	RIKEN cDNA 4930483O08 gene	Not sig.	-0.735452
75028	RIKEN cDNA 4930486I03 gene	Not sig.	-0.851817
214639	RIKEN cDNA 4930486L24 gene	Not sig.	0.341261
74992	RIKEN cDNA 4930487H11 gene	Not sig.	-1.92812
75809	RIKEN cDNA 4930488L21 gene	Not sig.	-0.859152
74972	RIKEN cDNA 4930500A05 gene	Not sig.	-0.991248
102636338	RIKEN cDNA 4930500F10 gene	Not sig.	-0.856685
75037	RIKEN cDNA 4930500G05 gene	Not sig.	-0.216398
74951	RIKEN cDNA 4930502A04 gene	Not sig.	-0.121242
320733	RIKEN cDNA 4930502C15 gene	Not sig.	-0.52149
74995	RIKEN cDNA 4930502E09 gene	Not sig.	-0.780538
75030	RIKEN cDNA 4930503E24 gene	Not sig.	0.769154
269033	RIKEN cDNA 4930503L19 gene	Not sig.	0.21523
75087	RIKEN cDNA 4930505A04 gene	Not sig.	-1.56154
75073	RIKEN cDNA 4930505K13 gene	Not sig.	-2.3663
78015	RIKEN cDNA 4930505K14 gene	Not sig.	-1.15591
100174921	RIKEN cDNA 4930505N22 gene	Not sig.	2.4576
75044	RIKEN cDNA 4930506A18 gene	Not sig.	-1.00464
75060	RIKEN cDNA 4930506C21 gene	Not sig.	-0.527231
74706	RIKEN cDNA 4930507D05 gene	Not sig.	1.1206
75115	RIKEN cDNA 4930509E16 gene	Not sig.	-1.33367
105246071	RIKEN cDNA 4930509G22 gene	Not sig.	0.707375
78178	RIKEN cDNA 4930511A08 gene	Not sig.	0.372491
78773	RIKEN cDNA 4930511E03 gene	Not sig.	0.220615
75084	RIKEN cDNA 4930511M06 gene	Not sig.	-0.610761
74724	RIKEN cDNA 4930512B01 gene	Not sig.	-0.776841
75111	RIKEN cDNA 4930512H18 gene	Not sig.	0.855772
75131	RIKEN cDNA 4930512J16 gene	Not sig.	0.684375
75095	RIKEN cDNA 4930513D17 gene	Not sig.	-1.53175
78021	RIKEN cDNA 4930513L16 gene	Not sig.	-0.835301
319960	RIKEN cDNA 4930513N10 gene	Not sig.	1.04909
67642	RIKEN cDNA 4930515G01 gene	Not sig.	-0.614428
67644	RIKEN cDNA 4930517G24 gene	Not sig.	-1.47995
75075	RIKEN cDNA 4930517O19 gene	Not sig.	-0.375576
75123	RIKEN cDNA 4930518J21 gene	Not sig.	-2.37128
71654	RIKEN cDNA 4930518P08 gene	Not sig.	-0.0485109
114676	RIKEN cDNA 4930519F09 gene	Not sig.	-0.365919
67593	RIKEN cDNA 4930519G04 gene	Not sig.	0.355189
78019	RIKEN cDNA 4930519K11 gene	Not sig.	-1.07296
102634716	RIKEN cDNA 4930520E11 gene	Not sig.	-0.170709
75116	RIKEN cDNA 4930520O04 gene	Not sig.	-0.0866985
75066	RIKEN cDNA 4930521E06 gene	Not sig.	-1.64657
100041734	RIKEN cDNA 4930522L14 gene	Not sig.	-0.43451
78183	RIKEN cDNA 4930522P08 gene	Not sig.	-1.01317
67647	RIKEN cDNA 4930523C07 gene	Not sig.	-0.129496
75129	RIKEN cDNA 4930524J08 gene	Not sig.	-0.365518
320163	RIKEN cDNA 4930525G20 gene	Not sig.	-1.07399
75135	RIKEN cDNA 4930526I15 gene	Not sig.	-0.138876
75138	RIKEN cDNA 4930526L06 gene	Not sig.	-1.00202
75164	RIKEN cDNA 4930527J03 gene	Not sig.	-1.03793
67735	RIKEN cDNA 4930528A17 gene	Not sig.	-0.352008
75223	RIKEN cDNA 4930528D03 gene	Not sig.	-1.34005
619677	RIKEN cDNA 4930529C04 gene	Not sig.	0.180066
75166	RIKEN cDNA 4930533B01 gene	Not sig.	-0.808055
78027	RIKEN cDNA 4930535L15 gene	Not sig.	3.09829
78200	RIKEN cDNA 4930538E20 gene	Not sig.	0.0876601
319587	RIKEN cDNA 4930539J05 gene	Not sig.	-0.075078
75154	RIKEN cDNA 4930542M03 gene	Not sig.	0.00048449
75827	RIKEN cDNA 4930542N06 gene	Not sig.	0.830729
75176	RIKEN cDNA 4930543D07 gene	Not sig.	-0.610405
102635169	RIKEN cDNA 4930543I11 gene	Not sig.	1.10961
668433	RIKEN cDNA 4930544D05 gene	Not sig.	-0.805455
75198	RIKEN cDNA 4930544F09 gene	Not sig.	-0.614675
67653	RIKEN cDNA 4930544G11 gene	Not sig.	0.722582
78805	RIKEN cDNA 4930545L23 gene	Not sig.	0.533821
78194	RIKEN cDNA 4930546K05 gene	Not sig.	0.396769
78031	RIKEN cDNA 4930547E08 gene	Not sig.	1.47989
75281	RIKEN cDNA 4930548G14 gene	Not sig.	-1.37929
78043	RIKEN cDNA 4930548J01 gene	Not sig.	-1.38091
75286	RIKEN cDNA 4930549G23 gene	Not sig.	-0.227343
75311	RIKEN cDNA 4930550C14 gene	Not sig.	-1.04373
102633643	RIKEN cDNA 4930552P06 gene	Not sig.	-0.571215
77594	RIKEN cDNA 4930552P12 gene	Not sig.	1.14314
75355	RIKEN cDNA 4930553P18 gene	Not sig.	-0.105365
75354	RIKEN cDNA 4930554I06 gene	Not sig.	-1.05238
100504653	RIKEN cDNA 4930555A03 gene	Not sig.	-0.683662
75359	RIKEN cDNA 4930555F03 gene	Not sig.	-0.0147694
100418302	RIKEN cDNA 4930555K19 gene	Not sig.	0.347227
102640520	RIKEN cDNA 4930556A17 gene	Not sig.	1.39809
102637491	RIKEN cDNA 4930556I23 gene	Not sig.	-0.275571
75259	RIKEN cDNA 4930556M19 gene	Not sig.	-0.949827
75301	RIKEN cDNA 4930556N09 gene	Not sig.	0.699211
75285	RIKEN cDNA 4930556N13 gene	Not sig.	-1.73799
78202	RIKEN cDNA 4930557K07 gene	Not sig.	-0.424477
75330	RIKEN cDNA 4930558F17 gene	Not sig.	0.852244
75323	RIKEN cDNA 4930558J18 gene	Not sig.	-0.0991492
75368	RIKEN cDNA 4930558K02 gene	Not sig.	0.308258
78809	RIKEN cDNA 4930562C15 gene	Not sig.	-0.833258
75255	RIKEN cDNA 4930562F07 gene	Not sig.	0.327691
75370	RIKEN cDNA 4930563E18 gene	Not sig.	-0.406381
75304	RIKEN cDNA 4930563E22 gene	Not sig.	-0.880823
75258	RIKEN cDNA 4930563M21 gene	Not sig.	-0.0554902
75341	RIKEN cDNA 4930564C03 gene	Not sig.	0.632895
68306	RIKEN cDNA 4930565N06 gene	Not sig.	-1.70245
75900	RIKEN cDNA 4930566D17 gene	Not sig.	-0.951102
75845	RIKEN cDNA 4930567K12 gene	Not sig.	-0.543748
75883	RIKEN cDNA 4930568A12 gene	Not sig.	0.345312
329782	RIKEN cDNA 4930570G19 gene	Not sig.	-0.755577
75949	RIKEN cDNA 4930573C15 gene	Not sig.	0.425954
75888	RIKEN cDNA 4930573H18 gene	Not sig.	-0.720036
67746	RIKEN cDNA 4930577N17 gene	Not sig.	-0.419395
102638670	RIKEN cDNA 4930578G10 gene	Not sig.	0.799396
105246496	RIKEN cDNA 4930578L24 gene	Not sig.	0.157407
75951	RIKEN cDNA 4930578M01 gene	Not sig.	-1.34506
319213	RIKEN cDNA 4930579C12 gene	Not sig.	0.235078
75913	RIKEN cDNA 4930579G18 gene	Not sig.	-0.671956
75939	RIKEN cDNA 4930579G24 gene	Not sig.	0.898656
75855	RIKEN cDNA 4930579H20 gene	Not sig.	-0.503095
75881	RIKEN cDNA 4930579K19 gene	Not sig.	1.0169
78934	RIKEN cDNA 4930581F22 gene	Not sig.	0.477848
67745	RIKEN cDNA 4930583K01 gene	Not sig.	-0.779357
75887	RIKEN cDNA 4930586N03 gene	Not sig.	0.616168
381798	RIKEN cDNA 4930590J08 gene	Not sig.	-0.365708
75880	RIKEN cDNA 4930592A05 gene	Not sig.	0.795446
381498	RIKEN cDNA 4930592C13 gene	Not sig.	0.072748
75853	RIKEN cDNA 4930592I03 gene	Not sig.	0.714846
71301	RIKEN cDNA 4930593A02 gene	Not sig.	0.760365
77633	RIKEN cDNA 4930594C11 gene	Not sig.	-0.782163
105245866	RIKEN cDNA 4930594M22 gene	Not sig.	-0.623297
78062	RIKEN cDNA 4930595D18 gene	Not sig.	-0.720156
78059	RIKEN cDNA 4930595L18 gene	Not sig.	2.01506
78229	RIKEN cDNA 4930596I21 gene	Not sig.	0.0694563
75389	RIKEN cDNA 4930597A21 gene	Not sig.	1.49245
75373	RIKEN cDNA 4930597O21 gene	Not sig.	-0.14906
102634128	RIKEN cDNA 4930598N05 gene	Not sig.	1.05414
75379	RIKEN cDNA 4930599N23 gene	Not sig.	1.32401
70933	RIKEN cDNA 4931402G19 gene	Not sig.	0.766978
70942	RIKEN cDNA 4931403E22 gene	Not sig.	0.657897
70934	RIKEN cDNA 4931403G20 gene	Not sig.	0.0926245
74054	RIKEN cDNA 4931406B18 gene	Not sig.	-0.211073
77592	RIKEN cDNA 4931406H21 gene	Not sig.	-0.735165
77059	RIKEN cDNA 4931408D14 gene	Not sig.	-1.16237
70987	RIKEN cDNA 4931413K12 gene	Not sig.	0.654919
74359	RIKEN cDNA 4931414P19 gene	Not sig.	-0.314914
70966	RIKEN cDNA 4931415C17 gene	Not sig.	0.273251
70986	RIKEN cDNA 4931422A03 gene	Not sig.	-0.843868
74363	RIKEN cDNA 4931430N09 gene	Not sig.	-0.149829
71000	RIKEN cDNA 4931440J10 gene	Not sig.	1.28743
71004	RIKEN cDNA 4931440P22 gene	Not sig.	-0.027535
237694	RIKEN cDNA 4932414J04 gene	Not sig.	0.205827
211496	RIKEN cDNA 4932415M13 gene	Not sig.	-0.318932
442809	RIKEN cDNA 4932416K20 gene	Not sig.	-0.68052
114675	RIKEN cDNA 4932431P20 gene	Not sig.	-0.111868
319819	RIKEN cDNA 4932435O22 gene	Not sig.	-0.456144
102639040	RIKEN cDNA 4932437C15 gene	Not sig.	-1.80172
319216	RIKEN cDNA 4932441J04 gene	Not sig.	-0.184581
78899	RIKEN cDNA 4932443L11 gene	Not sig.	0.235023
73326	RIKEN cDNA 4932702P03 gene	Not sig.	0.748705
74403	RIKEN cDNA 4933400F21 gene	Not sig.	-0.217705
71008	RIKEN cDNA 4933401D09 gene	Not sig.	0.0347418
71038	RIKEN cDNA 4933401H06 gene	Not sig.	-1.17096
74426	RIKEN cDNA 4933402D24 gene	Not sig.	-0.787669
71018	RIKEN cDNA 4933404K13 gene	Not sig.	3.42024
66752	RIKEN cDNA 4933404O12 gene	Not sig.	0.0118475
74057	RIKEN cDNA 4933405D12 gene	Not sig.	-0.965792
71046	RIKEN cDNA 4933405L10 gene	Not sig.	1.02993
74076	RIKEN cDNA 4933406C10 gene	Not sig.	-0.834962
71045	RIKEN cDNA 4933406I18 gene	Not sig.	1.50071
102639979	RIKEN cDNA 4933406J09 gene	Not sig.	0.952835
77800	RIKEN cDNA 4933406J10 gene	Not sig.	-1.79701
108809	RIKEN cDNA 4933407E24 gene	Not sig.	-0.485819
71125	RIKEN cDNA 4933407G14 gene	Not sig.	-1.07156
74396	RIKEN cDNA 4933407K13 gene	Not sig.	-0.626723
71141	RIKEN cDNA 4933407L21 gene	Not sig.	-0.0353509
102635879	RIKEN cDNA 4933407O12 gene	Not sig.	0.179446
74454	RIKEN cDNA 4933408J17 gene	Not sig.	0.353768
71122	RIKEN cDNA 4933408N05 gene	Not sig.	1.13772
108816	RIKEN cDNA 4933409K07 gene	Not sig.	-0.0983517
66765	RIKEN cDNA 4933411K16 gene	Not sig.	-0.491127
71086	RIKEN cDNA 4933412E12 gene	Not sig.	0.350916
71071	RIKEN cDNA 4933412O06 gene	Not sig.	0.644911
71106	RIKEN cDNA 4933413J09 gene	Not sig.	-0.284713
71082	RIKEN cDNA 4933416M07 gene	Not sig.	-0.77305
71128	RIKEN cDNA 4933417C20 gene	Not sig.	0.104313
71186	RIKEN cDNA 4933417D19 gene	Not sig.	-0.353253
71153	RIKEN cDNA 4933417O13 gene	Not sig.	-3.31174
100504166	RIKEN cDNA 4933421O10 gene	Not sig.	-0.624492
71133	RIKEN cDNA 4933422A05 gene	Not sig.	0.428852
74456	RIKEN cDNA 4933424G05 gene	Not sig.	-0.44625
78762	RIKEN cDNA 4933424L21 gene	Not sig.	-1.40648
67548	RIKEN cDNA 4933424M12 gene	Not sig.	0.122507
66759	RIKEN cDNA 4933425D22 gene	Not sig.	0.010374
115488815	RIKEN cDNA 4933426B08 gene	Not sig.	-0.00378646
74477	RIKEN cDNA 4933427D14 gene	Not sig.	-0.242937
66769	RIKEN cDNA 4933427E11 gene	Not sig.	1.47088
115489902	Riken cDNA 4933427I04 gene	Not sig.	1.11369
100141474	RIKEN cDNA 4933428G20 gene	Not sig.	-1.04705
214106	RIKEN cDNA 4933430I17 gene	Not sig.	-0.0635565
329735	RIKEN cDNA 4933431E20 gene	Not sig.	-0.620117
71265	RIKEN cDNA 4933431G14 gene	Not sig.	-0.56317
71298	RIKEN cDNA 4933431J24 gene	Not sig.	-0.650366
71295	RIKEN cDNA 4933431K14 gene	Not sig.	-1.59968
74475	RIKEN cDNA 4933431K23 gene	Not sig.	-0.158015
66779	RIKEN cDNA 4933432I09 gene	Not sig.	-0.478485
71274	RIKEN cDNA 4933433G15 gene	Not sig.	-0.283597
71226	RIKEN cDNA 4933433G19 gene	Not sig.	-0.831196
74473	RIKEN cDNA 4933433H22 gene	Not sig.	-0.381183
99650	RIKEN cDNA 4933434E20 gene	Not sig.	-0.0882953
102640469	RIKEN cDNA 4933435C09 gene	Not sig.	0.0300505
74476	RIKEN cDNA 4933439C10 gene	Not sig.	-0.10942
71319	RIKEN cDNA 4933439K11 gene	Not sig.	-1.445
74471	RIKEN cDNA 4933440N22 gene	Not sig.	-0.60518
269630	RIKEN cDNA 5031425E22 gene	Not sig.	-0.521881
319684	RIKEN cDNA 5031425F14 gene	Not sig.	0.075997
68144	RIKEN cDNA 5031426D15 gene	Not sig.	0.244283
100503613	RIKEN cDNA 5031434C07 gene	Not sig.	-0.915848
100039684	RIKEN cDNA 5031434O11 gene	Not sig.	-1.29066
223739	RIKEN cDNA 5031439G07 gene	Not sig.	-0.172893
75958	RIKEN cDNA 5033403F01 gene	Not sig.	-0.605459
75954	RIKEN cDNA 5033403H07 gene	Not sig.	1.23809
114668	RIKEN cDNA 5033404E19 gene	Not sig.	-3.75387
77675	RIKEN cDNA 5033406O09 gene	Not sig.	-0.349654
75995	RIKEN cDNA 5033417F24 gene	Not sig.	1.36114
75990	RIKEN cDNA 5033421B08 gene	Not sig.	-0.203331
76001	RIKEN cDNA 5033426O07 gene	Not sig.	0.844735
76000	RIKEN cDNA 5033430I15 gene	Not sig.	-0.107615
403201	RIKEN cDNA 5330416C01 gene	Not sig.	0.229264
100043213	RIKEN cDNA 5330434G04 gene	Not sig.	-0.545936
327824	RIKEN cDNA 5330438D12 gene	Not sig.	-0.751277
77103	RIKEN cDNA 5330439A09 gene	Not sig.	-1.00097
71339	RIKEN cDNA 5430400D12 gene	Not sig.	-0.257175
71392	RIKEN cDNA 5430401F13 gene	Not sig.	0.831656
100504461	RIKEN cDNA 5430401H09 gene	Not sig.	-0.186073
73183	RIKEN cDNA 5430402O13 gene	Not sig.	-0.688694
74487	RIKEN cDNA 5430405H02 gene	Not sig.	0.0761515
100503199	RIKEN cDNA 5430416N02 gene	Not sig.	0.23668
74489	RIKEN cDNA 5430421F17 gene	Not sig.	0.266567
71416	RIKEN cDNA 5430425K12 gene	Not sig.	-0.5896
71349	RIKEN cDNA 5430427M07 gene	Not sig.	-1.4152
71422	RIKEN cDNA 5430428K19 gene	Not sig.	-1.73345
71368	RIKEN cDNA 5430431A17 gene	Not sig.	0.079902
71432	RIKEN cDNA 5430437J10 gene	Not sig.	1.26728
71362	RIKEN cDNA 5430440P10 gene	Not sig.	0.211958
71388	RIKEN cDNA 5530401A14 gene	Not sig.	-0.169918
71445	RIKEN cDNA 5530601H04 gene	Not sig.	-0.723417
70487	RIKEN cDNA 5730403I07 gene	Not sig.	0.943086
102638389	RIKEN cDNA 5730405A17 gene	Not sig.	-1.29524
70489	RIKEN cDNA 5730405O15 gene	Not sig.	-0.761009
67531	RIKEN cDNA 5730408K05 gene	Not sig.	-0.672196
230757	RIKEN cDNA 5730409E04Rik gene	Not sig.	-0.35896
70494	RIKEN cDNA 5730409K12 gene	Not sig.	-1.02901
70537	RIKEN cDNA 5730419F03 gene	Not sig.	-0.336899
70523	RIKEN cDNA 5730420D15 gene	Not sig.	-2.83419
70591	RIKEN cDNA 5730455P16 gene	Not sig.	-0.500241
70592	RIKEN cDNA 5730480H06 gene	Not sig.	-0.200032
70602	RIKEN cDNA 5730488B01 gene	Not sig.	1.79288
236366	RIKEN cDNA 5730507C01 gene	Not sig.	0.584141
70626	RIKEN cDNA 5730522E02 gene	Not sig.	-0.19187
115488900	RIKEN cDNA 5730552O08 gene	Not sig.	0.709748
74744	RIKEN cDNA 5830408C22 gene	Not sig.	-0.0603175
74757	RIKEN cDNA 5830416I19 gene	Not sig.	-0.57176
100302730	RIKEN cDNA 5830417I10 gene	Not sig.	-0.279284
100529079	RIKEN cDNA 5830418P13 gene	Not sig.	1.02668
76062	RIKEN cDNA 5830428M24 gene	Not sig.	0.504108
67765	RIKEN cDNA 5830432E09 gene	Not sig.	0.207862
108168347	RIKEN cDNA 5830433I10 gene	Not sig.	-0.504767
641454	RIKEN cDNA 5830444B04 gene	Not sig.	-0.592287
115488304	RIKEN cDNA 5830448L01 gene	Not sig.	0.261755
76100	RIKEN cDNA 5830454E08 gene	Not sig.	-0.0932735
320939	RIKEN cDNA 5930403L14 gene	Not sig.	-1.04116
100040846	RIKEN cDNA 5930403N24 gene	Not sig.	-0.522648
319982	RIKEN cDNA 5930430L01 gene	Not sig.	-1.14265
328324	RIKEN cDNA 5930438M14 gene	Not sig.	0.324837
109198	RIKEN cDNA 6030407O03 gene	Not sig.	-0.880914
628850	RIKEN cDNA 6030426L16 gene	Not sig.	-0.302207
77878	RIKEN cDNA 6030440G07 gene	Not sig.	-0.435313
115487119	RIKEN cDNA 6030442K20 gene	Not sig.	-0.901499
320719	RIKEN cDNA 6030443J06 gene	Not sig.	-1.24905
77877	RIKEN cDNA 6030458C11 gene	Not sig.	-0.0672429
77727	RIKEN cDNA 6030468B19 gene	Not sig.	0.602391
76133	RIKEN cDNA 6230400D17 gene	Not sig.	1.55676
103712	RIKEN cDNA 6330403K07 gene	Not sig.	-0.958321
70744	RIKEN cDNA 6330403L08 gene	Not sig.	0.484343
70730	RIKEN cDNA 6330409D20 gene	Not sig.	0.947827
319224	RIKEN cDNA 6330410L21 gene	Not sig.	-0.203589
320020	RIKEN cDNA 6330415G19 gene	Not sig.	-1.45047
69004	RIKEN cDNA 6330418K02 gene	Not sig.	-0.443682
115488899	RIKEN cDNA 6330525I24 gene	Not sig.	0.193362
115486873	RIKEN cDNA 6330537M06 gene	Not sig.	0.00435649
229613	RIKEN cDNA 6330549D23 gene	Not sig.	-0.376428
78068	RIKEN cDNA 6430503K07 gene	Not sig.	-3.40799
234797	RIKEN cDNA 6430548M08 gene	Not sig.	-0.463823
320095	RIKEN cDNA 6430550D23 gene	Not sig.	-0.425211
320893	RIKEN cDNA 6430562O15 gene	Not sig.	-0.10774
235599	RIKEN cDNA 6430571L13 gene	Not sig.	0.486437
115489693	RIKEN cDNA 6430573P05 gene	Not sig.	-0.349648
330324	RIKEN cDNA 6430584L05 gene	Not sig.	0.269036
619719	RIKEN cDNA 6430590A07 gene	Not sig.	-0.856446
76218	RIKEN cDNA 6430710C18 gene	Not sig.	-0.489038
76220	RIKEN cDNA 6530402F18 gene	Not sig.	0.889259
115490342	RIKEN cDNA 6530409C15 gene	Not sig.	-1.2928
78073	RIKEN cDNA 6720468P15 gene	Not sig.	-0.483341
115488623	RIKEN cDNA 6720473M11 gene	Not sig.	-0.367099
77741	RIKEN cDNA 6720483E21 gene	Not sig.	-0.0450994
228778	RIKEN cDNA 6820408C15 gene	Not sig.	-0.330167
100126203	RIKEN cDNA 6820426E19 gene	Not sig.	0.411683
547150	RIKEN cDNA 6820431F20 gene	Not sig.	-0.529489
211001	RIKEN cDNA 8030423F21 gene	Not sig.	0.490031
105244251	RIKEN cDNA 8030431J09 gene	Not sig.	-0.287552
100504061	RIKEN cDNA 8030451A03 gene	Not sig.	0.486295
77209	RIKEN cDNA 8030453O22 gene	Not sig.	0.353234
77171	RIKEN cDNA 8030455M16 gene	Not sig.	-1.86534
382231	RIKEN cDNA 8030474K03 gene	Not sig.	-1.01516
71484	RIKEN cDNA 8430415O14 gene	Not sig.	0.181393
74518	RIKEN cDNA 8430419K02 gene	Not sig.	-0.652177
78102	RIKEN cDNA 8430426J06 gene	Not sig.	-1.04549
71523	RIKEN cDNA 8430429K09 gene	Not sig.	-0.138714
78148	RIKEN cDNA 8430430B14 gene	Not sig.	0.747811
78103	RIKEN cDNA 8430431K14 gene	Not sig.	-1.22022
108167597	RIKEN cDNA 8430432A02 gene	Not sig.	-0.0096158
71510	RIKEN cDNA 8430436N08 gene	Not sig.	-0.371148
77665	RIKEN cDNA 9030204H09 gene	Not sig.	0.0913568
71528	RIKEN cDNA 9030404E10 gene	Not sig.	-1.4206
105244793	RIKEN cDNA 9030607J07 gene	Not sig.	0.303033
105244333	RIKEN cDNA 9030607L20 gene	Not sig.	-0.0546086
105892	RIKEN cDNA 9030619P08 gene	Not sig.	-0.422268
66808	RIKEN cDNA 9030624G23 gene	Not sig.	0.171606
71545	RIKEN cDNA 9030625G05 gene	Not sig.	-0.984328
71575	RIKEN cDNA 9130001E16 gene	Not sig.	-1.2896
74554	RIKEN cDNA 9130002K18 gene	Not sig.	-0.230833
626123	RIKEN cDNA 9130004C02 gene	Not sig.	0.381038
71583	RIKEN cDNA 9130008F23 gene	Not sig.	-0.152095
71581	RIKEN cDNA 9130015A21 gene	Not sig.	-1.0762
108167511	RIKEN cDNA 9130015G15 gene	Not sig.	-1.05127
71613	RIKEN cDNA 9130015L21 gene	Not sig.	3.62975
100042056	RIKEN cDNA 9130019P16 gene	Not sig.	-0.417742
100043133	RIKEN cDNA 9130023H24 gene	Not sig.	-0.459
329160	RIKEN cDNA 9130024F11 gene	Not sig.	-0.680709
105242790	RIKEN cDNA 9130204K15 gene	Not sig.	2.73367
77668	RIKEN cDNA 9130209A04 gene	Not sig.	-0.0840127
100038433	RIKEN cDNA 9130213A22 gene	Not sig.	0.605111
102632957	RIKEN cDNA 9130214F15 gene	Not sig.	-0.658781
329159	RIKEN cDNA 9130227L01 gene	Not sig.	-0.170456
231253	RIKEN cDNA 9130230L23 gene	Not sig.	0.129162
75758	RIKEN cDNA 9130401M01 gene	Not sig.	-0.0295357
105244659	RIKEN cDNA 9130410C08 gene	Not sig.	-1.03194
77707	RIKEN cDNA 9130604C24 gene	Not sig.	-0.85584
109335	RIKEN cDNA 9230102K24 gene	Not sig.	-0.827953
108168035	RIKEN cDNA 9230104M06 gene	Not sig.	1.0168
320626	RIKEN cDNA 9230105E05 gene	Not sig.	-0.184601
102631977	RIKEN cDNA 9230110K08 gene	Not sig.	-0.445826
78243	RIKEN cDNA 9230112D13 gene	Not sig.	0.456528
100504561	RIKEN cDNA 9230112J17 gene	Not sig.	-0.962291
414108	RIKEN cDNA 9230114K14 gene	Not sig.	-0.108841
321017	RIKEN cDNA 9230116L04 gene	Not sig.	-0.656041
320054	RIKEN cDNA 9230116N13 gene	Not sig.	-0.580884
78082	RIKEN cDNA 9230117E06 gene	Not sig.	0.389947
330427	RIKEN cDNA 9330102E08 gene	Not sig.	0.0133249
320950	RIKEN cDNA 9330104G04 gene	Not sig.	0.192934
100689703	RIKEN cDNA 9330133O14 gene	Not sig.	0.0348897
319870	RIKEN cDNA 9330136K24 gene	Not sig.	0.335386
414085	RIKEN cDNA 9330151L19 gene	Not sig.	-0.573233
442799	RIKEN cDNA 9330154J02 gene	Not sig.	-0.0530892
319472	RIKEN cDNA 9330158H04 gene	Not sig.	0.818567
212448	RIKEN cDNA 9330159F19 gene	Not sig.	-1.3606
102634481	RIKEN cDNA 9330159H11 gene	Not sig.	-0.0701444
319673	RIKEN cDNA 9330159M07 gene	Not sig.	-0.133369
493800	cDNA RIKEN 9330162012 gene	Not sig.	-0.675584
320377	RIKEN cDNA 9330175E14 gene	Not sig.	2.03612
442821	RIKEN cDNA 9330175M20 gene	Not sig.	-1.03804
77558	RIKEN cDNA 9330179D12 gene	Not sig.	-0.119346
328531	RIKEN cDNA 9330182O14 gene	Not sig.	-3.1457
380930	RIKEN cDNA 9330188P03 gene	Not sig.	-0.0225793
77560	RIKEN cDNA 9330198I05 gene	Not sig.	0.00456716
77516	RIKEN cDNA 9330198N18 gene	Not sig.	0.284853
319466	RIKEN cDNA 9330199G10 gene	Not sig.	0.347406
230996	RIKEN cDNA 9430015G10 gene	Not sig.	0.0018147
77288	RIKEN cDNA 9430021M05 gene	Not sig.	-1.91311
77257	RIKEN cDNA 9430024E24 gene	Not sig.	-2.04813
320692	RIKEN cDNA 9430037G07 gene	Not sig.	-1.11491
77252	RIKEN cDNA 9430038I01 gene	Not sig.	0.278431
77323	RIKEN cDNA 9430041J12 gene	Not sig.	0.4512
102633149	RIKEN cDNA 9430053O09 gene	Not sig.	0.0399922
100037260	RIKEN cDNA 9430060I03 gene	Not sig.	-1.10522
115487189	RIKEN cDNA 9430062P05 gene	Not sig.	0.183647
77857	RIKEN cDNA 9430065F17 gene	Not sig.	-1.34518
77358	RIKEN cDNA 9430069I07 gene	Not sig.	-1.21713
115489041	RIKEN cDNA 9430078G10 gene	Not sig.	0.773488
77290	RIKEN cDNA 9430078K24 gene	Not sig.	1.35769
77428	RIKEN cDNA 9430083A17 gene	Not sig.	-0.922463
102632664	RIKEN cDNA 9430083M05 gene	Not sig.	-1.25341
77361	RIKEN cDNA 9430085M18 gene	Not sig.	-0.0513519
434350	RIKEN cDNA 9430091E24 gene	Not sig.	-0.545032
319245	RIKEN cDNA 9430097D07 gene	Not sig.	0.344213
77402	RIKEN cDNA 9530018F02 gene	Not sig.	-0.329276
77442	RIKEN cDNA 9530020I12 gene	Not sig.	-0.258365
77341	RIKEN cDNA 9530026F06 gene	Not sig.	-0.773269
330385	RIKEN cDNA 9530026P05 gene	Not sig.	-2.05865
100500713	RIKEN cDNA 9530027J09 gene	Not sig.	0.201373
78615	RIKEN cDNA 9530034E10 gene	Not sig.	-0.494106
78616	RIKEN cDNA 9530036M11 gene	Not sig.	0.614052
654796	RIKEN cDNA 9530036O11Rik	Not sig.	-1.32875
319781	RIKEN cDNA 9530051G07 gene	Not sig.	0.526584
320229	RIKEN cDNA 9530052C20 gene	Not sig.	-0.507981
619321	RIKEN cDNA 9530052E02 gene	Not sig.	0.401593
78672	RIKEN cDNA 9530057J20 gene	Not sig.	-0.871377
78739	RIKEN cDNA 9530062K07 gene	Not sig.	-1.29758
213673	RIKEN cDNA 9530068E07 gene	Not sig.	-0.180422
319247	RIKEN cDNA 9530080O11 gene	Not sig.	-0.546876
638247	RIKEN cDNA 9530082P21 gene	Not sig.	0.173486
320440	RIKEN cDNA 9530091C08 gene	Not sig.	0.347925
319251	RIKEN cDNA 9630001P10 gene	Not sig.	-1.07636
319560	RIKEN cDNA 9630002D21 gene	Not sig.	-0.272162
319903	RIKEN cDNA 9630013A20 gene	Not sig.	-0.389984
319743	RIKEN cDNA 9630013D21 gene	Not sig.	-0.318958
78883	RIKEN cDNA 9630013K17 gene	Not sig.	-0.65632
78569	RIKEN cDNA 9630015K15 gene	Not sig.	-0.0331764
105244467	RIKEN cDNA 9630025H16 gene	Not sig.	-1.26459
319562	RIKEN cDNA 9630028B13 gene	Not sig.	-3.72673
320684	RIKEN cDNA 9630028H03 gene	Not sig.	-1.85856
319720	RIKEN cDNA 9630028I04 gene	Not sig.	0.744674
328829	RIKEN cDNA 9830107B12 gene	Not sig.	-0.437616
329753	RIKEN cDNA 9830132P13 gene	Not sig.	-0.239945
402757	RIKEN cDNA 9830166K06 gene	Not sig.	0.227741
268759	RIKEN cDNA 9930012K11 gene	Not sig.	0.38643
320469	RIKEN cDNA 9930014A18 gene	Not sig.	-0.353377
319503	RIKEN cDNA 9930038B18 gene	Not sig.	-0.757508
77762	RIKEN cDNA 9930111H07 gene	Not sig.	0.842222
667214	RIKEN cDNA 9930111J21 gene 1	Not sig.	0.464036
245240	RIKEN cDNA 9930111J21 gene 2	Not sig.	0.524839
50518	nonagouti	Not sig.	-1.09604
100126243	RIKEN cDNA A030001D20 gene	Not sig.	-1.10466
102631930	RIKEN cDNA A030010E16 gene	Not sig.	-0.947188
319266	RIKEN cDNA A130010J15 gene	Not sig.	-0.494251
402737	RIKEN cDNA A130014A01 gene	Not sig.	-0.0723621
791370	RIKEN cDNA A130051J0 gene	Not sig.	0.724049
320791	RIKEN cDNA A130071D04 gene	Not sig.	2.51735
69865	APOBEC1 complementation factor	Not sig.	-0.293634
27493	RIKEN cDNA A230006K03 gene	Not sig.	0.354721
100125339	RIKEN cDNA A230020J21 gene	Not sig.	-1.07628
319487	RIKEN cDNA A230028O05 gene	Not sig.	0.264343
624086	RIKEN cDNA A230045G11 gene	Not sig.	-0.288113
320593	RIKEN cDNA A230051N06 gene	Not sig.	-1.95161
319469	RIKEN cDNA A230056J06 gene	Not sig.	0.486845
320845	RIKEN cDNA A230056P14 gene	Not sig.	-0.995667
319893	RIKEN cDNA A230057D06 gene	Not sig.	-1.51607
100043072	RIKEN cDNA A230070E04 gene	Not sig.	-0.33898
320742	RIKEN cDNA A230072C01 gene	Not sig.	0.0499793
331547	RIKEN cDNA A230072E10 gene	Not sig.	-0.496053
619290	RIKEN cDNA A230072I06 gene	Not sig.	-0.358357
442825	RIKEN cDNA A230083G16 gene	Not sig.	-0.726853
100503323	RIKEN cDNA A230087F16 gene	Not sig.	0.119431
97209	RIKEN cDNA A230098N10 gene	Not sig.	0.164915
320466	RIKEN cDNA A230103J11 gene	Not sig.	0.156874
320919	RIKEN cDNA A230107N01 gene	Not sig.	-0.545436
320132	RIKEN cDNA A230108P19 gene	Not sig.	0.287093
232345	alpha-2-macroglobulin	Not sig.	1.72386
232400	alpha-2-macroglobulin like 1	Not sig.	-0.779931
102632594	RIKEN cDNA A330001L22 gene	Not sig.	-0.704078
380977	RIKEN cDNA A330009N23 gene	Not sig.	-0.346641
102637797	RIKEN cDNA A330015K06 gene	Not sig.	-1.58089
320977	RIKEN cDNA A330023F24 gene	Not sig.	-0.681542
319931	RIKEN cDNA A330032B11 gene	Not sig.	-0.765929
102632053	RIKEN cDNA A330032P22 gene	Not sig.	-0.660357
320614	RIKEN cDNA A330033J07 gene	Not sig.	0.892777
319727	RIKEN cDNA A330035P11 gene	Not sig.	0.193195
74333	RIKEN cDNA A330040F15 gene	Not sig.	-0.259243
319556	RIKEN cDNA A330041J22 gene	Not sig.	0.596026
320315	RIKEN cDNA A330048O09 gene	Not sig.	-0.0307399
606735	RIKEN cDNA A330069E16 gene	Not sig.	-0.35192
213544	RIKEN cDNA A330069K06 gene	Not sig.	0.125539
434353	RIKEN cDNA A330074K22 gene	Not sig.	-0.496583
100503592	RIKEN cDNA A330076C08 gene	Not sig.	-0.0946426
320026	RIKEN cDNA A330076H08 gene	Not sig.	-1.14751
107003	RIKEN cDNA A330093E20 gene	Not sig.	-0.164146
105246501	RIKEN cDNA A330094K24 gene	Not sig.	-0.604658
77920	RIKEN cDNA A330102I10 gene	Not sig.	0.00187635
215493	alpha 1,3-galactosyltransferase 2	Not sig.	0.258504
97159	RIKEN cDNA A430005L14 gene	Not sig.	-0.0523352
319665	RIKEN cDNA A430010J10 gene	Not sig.	-0.79432
115489452	RIKEN cDNA A430018G15 gene	Not sig.	-0.185611
115487348	RIKEN cDNA A430027H14 gene	Not sig.	-1.92512
243308	RIKEN cDNA A430033K04 gene	Not sig.	-0.575836
320312	RIKEN cDNA A430035B10 gene	Not sig.	-0.562994
654440	Riken cDNA A430046D13 gene	Not sig.	-0.9973
319486	RIKEN cDNA A430057M04 gene	Not sig.	0.0332658
320486	RIKEN cDNA A430078I02 gene	Not sig.	-2.02203
106059	RIKEN cDNA A430088P11 gene	Not sig.	0.0701467
319803	RIKEN cDNA A430090L17 gene	Not sig.	0.378814
403202	RIKEN cDNA A430093F15 gene	Not sig.	4.25874
77189	RIKEN cDNA A430105J06 gene	Not sig.	-1.41327
239559	alpha 1,4-galactosyltransferase	Not sig.	0.23205
328265	RIKEN cDNA A530001N23 gene	Not sig.	-0.720078
382036	RIKEN cDNA A530010L16 gene	Not sig.	1.72053
329562	RIKEN cDNA A530013C23 gene	Not sig.	0.718045
319942	RIKEN cDNA A530016L24 gene	Not sig.	-1.93603
319839	RIKEN cDNA A530020G20 gene	Not sig.	-0.323838
330578	Riken cDNA A530021J07 gene	Not sig.	-0.529345
328190	RIKEN cDNA A530046M15 gene	Not sig.	0.779683
208079	RIKEN cDNA A530053G22 gene	Not sig.	-3.16651
328830	RIKEN cDNA A530064D06 gene	Not sig.	0.531432
100415915	RIKEN cDNA gene A530072M11	Not sig.	-0.56613
664702	RIKEN cDNA A530088E08 gene	Not sig.	2.37306
210373	RIKEN cDNA A530095I07 gene	Not sig.	0.768116
414091	RIKEN cDNA A630001O12 gene	Not sig.	-0.0171078
545280	RIKEN cDNA A630010A05 gene	Not sig.	-0.951895
408254	RIKEN cDNA A630019I02 gene	Not sig.	0.45279
105518	RIKEN cDNA A630023A22 gene	Not sig.	-0.118671
231603	RIKEN cDNA A630023P12 gene	Not sig.	4.414
320961	RIKEN cDNA A630026N12 gene	Not sig.	-0.773451
329790	RIKEN cDNA A630034I12 gene	Not sig.	-0.990191
102631735	RIKEN cDNA A630039O03 gene	Not sig.	0.00717186
100038467	RIKEN cDNA A630072L19 gene	Not sig.	-1.12731
320770	RIKEN cDNA A630072M18 gene	Not sig.	-0.156252
100043910	RIKEN cDNA A630075F10 gene	Not sig.	-0.998629
319973	RIKEN cDNA A630077J23 gene	Not sig.	-1.26579
320586	RIKEN cDNA A630089N07 gene	Not sig.	-0.152022
212427	RIKEN cDNA A730008H23 gene	Not sig.	-0.496652
613258	RIKEN cDNA A730017L22 gene	Not sig.	-0.257225
100504262	RIKEN cDNA A730020E08 gene	Not sig.	-0.381974
100503044	RIKEN cDNA A730020M07 gene	Not sig.	-0.0386092
329513	RIKEN cDNA A730036I17 gene	Not sig.	0.0166255
330958	RIKEN cDNA A730043L09 gene	Not sig.	-1.42157
74516	RIKEN cDNA A730049H05 gene	Not sig.	-0.858479
319783	RIKEN cDNA A730056A06 gene	Not sig.	-0.249332
100504703	RIKEN cDNA A730063M14 gene	Not sig.	-4.5217
102633880	RIKEN cDNA A730081D07 gene	Not sig.	0.0798364
654800	RIKEN cDNA A730085K08 gene	Not sig.	-2.14108
319798	RIKEN cDNA A730090N16 gene	Not sig.	-1.7416
102632990	RIKEN cDNA A730098A19 gene	Not sig.	-0.719648
319306	RIKEN cDNA A730099G02 gene	Not sig.	0.270753
442803	RIKEN cDNA A830005F24 gene	Not sig.	-1.51831
108167736	RIKEN cDNA A830008E24 gene	Not sig.	-0.0280369
320297	RIKEN cDNA A830009L08 gene	Not sig.	-0.280575
319702	RIKEN cDNA A830011K09 gene	Not sig.	-1.09824
320492	RIKEN cDNA A830018L16 gene	Not sig.	-0.726379
329056	RIKEN cDNA A830019P07 gene	Not sig.	-0.907876
442838	RIKEN cDNA A830021F12 gene	Not sig.	0.0398132
223483	RIKEN cDNA A830021M18 gene	Not sig.	0.407724
268391	RIKEN cDNA A830031A19 gene	Not sig.	-0.293965
442842	RIKEN cDNA A830035A12 gene	Not sig.	1.2869
100101457	RIKEN cDNA A830035O19 gene	Not sig.	0.0386196
353123	RIKEN cDNA A830036E02 gene	Not sig.	-0.295914
319915	RIKEN cDNA A830049F12 gene	Not sig.	-0.68712
402767	RIKEN cDNA A830052D11 gene	Not sig.	-1.00792
320174	RIKEN cDNA A830082K12 gene	Not sig.	0.11147
414093	RIKEN cDNA A830082N09 gene	Not sig.	-0.493484
77127	RIKEN cDNA A930001A20 gene	Not sig.	-0.393503
319314	RIKEN cDNA A930001C03 gene	Not sig.	1.01147
319467	RIKEN cDNA A930002C04 gene	Not sig.	0.708496
68162	RIKEN cDNA A930003A15 gene	Not sig.	0.451548
330052	RIKEN cDNA A930003O13 gene	Not sig.	-1.18432
77940	RIKEN cDNA A930004D18 gene	Not sig.	0.59092
102639568	RIKEN cDNA A930005G22 gene	Not sig.	-0.819566
68161	RIKEN cDNA A930005H10 gene	Not sig.	0.368556
100503120	RIKEN cDNA A930006K02 gene	Not sig.	0.607058
432999	RIKEN cDNA A930007A09 gene	Not sig.	-0.787492
77779	RIKEN cDNA A930007I19 gene	Not sig.	-0.539659
77798	RIKEN cDNA A930009A15 gene	Not sig.	-0.303707
319818	RIKEN cDNA A930011G23 gene	Not sig.	-0.43644
626275	RIKEN cDNA A930012L18 gene	Not sig.	-1.02514
68074	RIKEN cDNA A930013F10 gene	Not sig.	-0.445005
77810	RIKEN cDNA A930015D03 gene	Not sig.	-1.7818
100503495	RIKEN cDNA A930016O22 gene	Not sig.	-0.0420151
239410	RIKEN cDNA A930017M01 gene	Not sig.	-1.31175
105245580	RIKEN cDNA A930018O16 gene	Not sig.	-1.30771
77806	RIKEN cDNA A930019D19 gene	Not sig.	-0.891298
109202	RIKEN cDNA A930024E05 gene	Not sig.	-0.150606
78438	RIKEN cDNA A930028N01 gene	Not sig.	-0.79338
320700	RIKEN cDNA A930033H14 gene	Not sig.	-0.898186
105243337	RIKEN cDNA A930035F09 gene	Not sig.	0.680151
78439	RIKEN cDNA A930037H05 gene	Not sig.	-1.19818
320323	RIKEN cDNA A930038B10 gene	Not sig.	-0.497562
78443	RIKEN cDNA A930041C12 gene	Not sig.	-1.06513
546058	expressed sequence AA386476	Not sig.	-0.707087
433100	expressed sequence AA388235	Not sig.	-0.766659
100359413	expressed sequence AA413626	Not sig.	-0.827221
245350	expressed sequence AA414768	Not sig.	-0.276343
613254	expressed sequence AA465934	Not sig.	-1.21658
433470	expressed sequence AA467197	Not sig.	0.0862596
100272219	expressed sequence AA543186	Not sig.	-0.782048
53959	EST AA914427	Not sig.	-0.107696
223921	achalasia, adrenocortical insufficiency, alacrimia	Not sig.	0.493724
78894	acetoacetyl-CoA synthetase	Not sig.	0.425566
67758	arylacetamide deacetylase	Not sig.	-0.907444
229333	AADACL2 family member 1	Not sig.	0.418573
666803	AADACL2 family member 3	Not sig.	-0.979984
546849	AADACL4 family member 3	Not sig.	-1.08026
66939	alpha- and gamma-adaptin binding protein	Not sig.	-0.212569
269774	AP2 associated kinase 1	Not sig.	-0.434031
66273	adipogenesis associated Mth938 domain containing	Not sig.	0.00939074
227290	angio-associated migratory protein	Not sig.	0.0859756
11298	arylalkylamine N-acetyltransferase	Not sig.	-0.6544
68295	AAR2 splicing factor homolog	Not sig.	-0.0909961
239435	alanine and arginine rich domain containing protein	Not sig.	0.17049
234734	alanyl-tRNA synthetase 1	Not sig.	0.0893248
224805	alanyl-tRNA synthetase 2, mitochondrial	Not sig.	-0.187317
69684	alanyl-tRNA synthetase domain containing 1	Not sig.	0.162917
231326	aminoadipate-semialdehyde dehydrogenase	Not sig.	-0.469727
67618	aminoadipate-semialdehyde dehydrogenase-phosphopantetheinyl transferase	Not sig.	-0.141265
30956	aminoadipate-semialdehyde synthase	Not sig.	-0.149303
56321	apoptosis antagonizing transcription factor	Not sig.	-0.318618
11302	apoptosis-associated tyrosine kinase	Not sig.	-0.833121
105246961	cDNA sequence AB010352	Not sig.	-0.7028
268860	4-aminobutyrate aminotransferase	Not sig.	-0.545488
11303	ATP-binding cassette, sub-family A member 1	Not sig.	-0.628758
74591	ATP-binding cassette, sub-family A member 12	Not sig.	-0.979543
268379	ATP-binding cassette, sub-family A member 13	Not sig.	2.37631
67928	ATP-binding cassette, sub-family A member 14	Not sig.	0.327259
320631	ATP-binding cassette, sub-family A member 15	Not sig.	-0.179173
381072	ATP-binding cassette, sub-family A member 17	Not sig.	0.168703
11305	ATP-binding cassette, sub-family A member 2	Not sig.	-0.0408186
27410	ATP-binding cassette, sub-family A member 3	Not sig.	-0.635554
11304	ATP-binding cassette, sub-family A member 4	Not sig.	-0.16617
217265	ATP-binding cassette, sub-family A member 5	Not sig.	-1.30016
76184	ATP-binding cassette, sub-family A member 6	Not sig.	-1.03676
27403	ATP-binding cassette, sub-family A member 7	Not sig.	0.0727236
27404	ATP-binding cassette, sub-family A member 8b	Not sig.	-1.61968
217262	ATP-binding cassette, sub-family A member 9	Not sig.	-0.303896
56199	ATP-binding cassette, sub-family B member 10	Not sig.	-0.017048
27413	ATP-binding cassette, sub-family B member 11	Not sig.	0.14606
18669	ATP-binding cassette, sub-family B member 1B	Not sig.	0.493618
18670	ATP-binding cassette, sub-family B member 4	Not sig.	0.397124
74104	ATP-binding cassette, sub-family B member 6	Not sig.	-0.371456
11306	ATP-binding cassette, sub-family B member 7	Not sig.	-0.0213658
74610	ATP-binding cassette, sub-family B member 8	Not sig.	0.0787674
56325	ATP-binding cassette, sub-family B member 9	Not sig.	-0.872036
17250	ATP-binding cassette, sub-family C member 1	Not sig.	-0.424514
224814	ATP-binding cassette, sub-family C member 10	Not sig.	-0.834382
244562	ATP-binding cassette, sub-family C member 12	Not sig.	0.174535
12780	ATP-binding cassette, sub-family member 2	Not sig.	0.0893736
76408	ATP-binding cassette, sub-family C member 3	Not sig.	-0.386491
239273	ATP-binding cassette, sub-family C member 4	Not sig.	0.0577534
27416	ATP-binding cassette, sub-family C member 5	Not sig.	-0.71257
27421	ATP-binding cassette, sub-family C member 6	Not sig.	-0.417672
20927	ATP-binding cassette, sub-family C member 8	Not sig.	-0.460936
20928	ATP-binding cassette, sub-family C member 9	Not sig.	-0.840737
11666	ATP-binding cassette, sub-family D member 1	Not sig.	0.358946
19299	ATP-binding cassette, sub-family D member 3	Not sig.	-0.414132
19300	ATP-binding cassette, sub-family D member 4	Not sig.	0.0727522
24015	ATP-binding cassette, sub-family E member 1	Not sig.	-0.151569
224742	ATP-binding cassette, sub-family F member 1	Not sig.	-0.0584512
27407	ATP-binding cassette, sub-family F member 2	Not sig.	0.218288
27406	ATP-binding cassette, sub-family F member 3	Not sig.	-0.16513
11307	ATP binding cassette subfamily G member 1	Not sig.	1.151
26357	ATP binding cassette subfamily G member 2 (Junior blood group)	Not sig.	-0.565994
27405	ATP binding cassette subfamily G member 3	Not sig.	1.96485
192663	ATP binding cassette subfamily G member 4	Not sig.	-0.711667
27409	ATP binding cassette subfamily G member 5	Not sig.	-2.82467
67470	ATP binding cassette subfamily G member 8	Not sig.	-3.68448
57742	abhydrolase domain containing 1	Not sig.	-0.314039
213012	abhydrolase domain containing 10	Not sig.	-0.250306
68758	abhydrolase domain containing 11	Not sig.	-0.171155
69812	abhydrolase domain containing 11, opposite strand	Not sig.	0.22218
76192	abhydrolase domain containing 12	Not sig.	0.541553
100504285	abhydrolase domain containing 12B	Not sig.	0.0434411
68904	abhydrolase domain containing 13	Not sig.	-0.504887
68644	abhydrolase domain containing 14A	Not sig.	0.0333135
76491	abhydrolase domain containing 14b	Not sig.	-0.400358
67477	abhydrolase domain containing 15	Not sig.	-0.965771
193742	abhydrolase domain containing 16A	Not sig.	0.171058
241850	abhydrolase domain containing 16B	Not sig.	-1.23109
216169	abhydrolase domain containing 17A	Not sig.	0.121336
226016	abhydrolase domain containing 17B	Not sig.	-0.350632
70178	abhydrolase domain containing 17C	Not sig.	0.188093
269423	abhydrolase domain containing 18	Not sig.	-0.660931
54608	abhydrolase domain containing 2	Not sig.	-0.290305
106861	abhydrolase domain containing 3	Not sig.	-1.8548
105501	abhydrolase domain containing 4	Not sig.	-0.210251
67469	abhydrolase domain containing 5	Not sig.	-0.288179
66082	abhydrolase domain containing 6	Not sig.	-0.608394
64296	abhydrolase domain containing 8	Not sig.	-0.0129359
11308	abl interactor 1	Not sig.	-0.0653796
329165	abl interactor 2	Not sig.	-0.332638
66610	ABI family member 3	Not sig.	0.58494
320712	ABI family member 3 binding protein	Not sig.	-0.747794
230234	actin binding transcription modulator	Not sig.	-0.166181
11350	c-abl oncogene 1, non-receptor tyrosine kinase	Not sig.	-0.434268
11352	ABL proto-oncogene 2, non-receptor tyrosine kinase	Not sig.	-0.275804
226251	actin-binding LIM protein 1	Not sig.	0.106006
231148	actin-binding LIM protein 2	Not sig.	-0.836473
319713	actin binding LIM protein family, member 3	Not sig.	-0.33865
80908	ABO, alpha 1-3-N-acetylgalactosaminyltransferase and alpha 1-3-galactosyltransferase	Not sig.	-0.905271
109934	active BCR-related gene	Not sig.	-0.0702171
223513	actin-binding Rho activating protein	Not sig.	-0.100181
73112	ABRA C-terminal like	Not sig.	0.665501
70681	BRCA1 A complex subunit	Not sig.	-0.28429
109359	BRISC complex subunit	Not sig.	-0.359711
30946	activator of basal transcription 1	Not sig.	0.0142741
80283	ankyrin repeat and BTB domain containing 1	Not sig.	-0.22031
99382	ankyrin repeat and BTB domain containing 2	Not sig.	0.236948
74007	ankyrin repeat and BTB domain containing 3	Not sig.	-0.362607
113868	acetyl-Coenzyme A acyltransferase 1A	Not sig.	-0.268474
52538	acetyl-CoA acyltransferase 2	Not sig.	-0.754076
107476	acetyl-Coenzyme A carboxylase alpha	Not sig.	-0.488283
100705	acetyl-Coenzyme A carboxylase beta	Not sig.	-1.25342
71985	acyl-Coenzyme A dehydrogenase family, member 10	Not sig.	-0.696062
102632	acyl-Coenzyme A dehydrogenase family, member 11	Not sig.	-0.142549
338350	acyl-Coenzyme A dehydrogenase family, member 12	Not sig.	-0.878382
66948	acyl-Coenzyme A dehydrogenase family, member 8	Not sig.	-0.348648
229211	acyl-Coenzyme A dehydrogenase family, member 9	Not sig.	-0.0825134
11363	acyl-Coenzyme A dehydrogenase, long-chain	Not sig.	0.190492
11364	acyl-Coenzyme A dehydrogenase, medium chain	Not sig.	-0.436366
11409	acyl-Coenzyme A dehydrogenase, short chain	Not sig.	-0.0524418
66885	acyl-Coenzyme A dehydrogenase, short/branched chain	Not sig.	-0.779428
11370	acyl-Coenzyme A dehydrogenase, very long chain	Not sig.	-0.124832
78618	ArfGAP with coiled-coil, ankyrin repeat and PH domains 2	Not sig.	-0.233279
140500	ArfGAP with coiled-coil, ankyrin repeat and PH domains 3	Not sig.	0.169897
110446	acetyl-Coenzyme A acetyltransferase 1	Not sig.	-0.112163
110460	acetyl-Coenzyme A acetyltransferase 2	Not sig.	0.867343
224530	acetyl-Coenzyme A acetyltransferase 3	Not sig.	0.317859
170760	acyl-Coenzyme A binding domain containing 3	Not sig.	-0.225041
67131	acyl-Coenzyme A binding domain containing 4	Not sig.	-0.602306
74159	acyl-Coenzyme A binding domain containing 5	Not sig.	-0.571198
72482	acyl-Coenzyme A binding domain containing 6	Not sig.	0.151471
78245	acyl-Coenzyme A binding domain containing 7	Not sig.	-0.82566
329470	1-aminocyclopropane-1-carboxylate synthase (inactive)	Not sig.	-0.0813833
381411	1-aminocyclopropane-1-carboxylate synthase (inactive)-like	Not sig.	-0.531903
497652	adrenocortical dysplasia	Not sig.	-0.122845
11421	angiotensin I converting enzyme	Not sig.	-0.122453
70008	angiotensin converting enzyme 2	Not sig.	-0.98914
217246	angiotensin I converting enzyme 3	Not sig.	0.161208
171168	alkaline ceramidase 1	Not sig.	0.104825
230379	alkaline ceramidase 2	Not sig.	-0.429061
66190	alkaline ceramidase 3	Not sig.	-0.221882
11423	acetylcholinesterase	Not sig.	0.00782626
56215	apoptotic chromatin condensation inducer 1	Not sig.	-0.0349143
13349	atypical chemokine receptor 1 (Duffy blood group)	Not sig.	0.0775811
59289	atypical chemokine receptor 2	Not sig.	0.98505
12778	atypical chemokine receptor 3	Not sig.	-0.380746
252837	atypical chemokine receptor 4	Not sig.	-0.829415
104112	ATP citrate lyase	Not sig.	-0.162706
266645	amino carboxymuconate semialdehyde decarboxylase	Not sig.	0.76264
230161	acyl-coenzyme A amino acid N-acyltransferase 1	Not sig.	-0.140036
209186	acyl-coenzyme A amino acid N-acyltransferase 2	Not sig.	0.549146
11428	aconitase 1	Not sig.	-0.0360278
11429	aconitase 2, mitochondrial	Not sig.	0.0271582
26897	acyl-CoA thioesterase 1	Not sig.	-0.176167
64833	acyl-CoA thioesterase 10	Not sig.	0.296439
329910	acyl-CoA thioesterase 11	Not sig.	-0.107592
74156	acyl-CoA thioesterase 12	Not sig.	0.648442
66834	acyl-CoA thioesterase 13	Not sig.	-0.0259875
171210	acyl-CoA thioesterase 2	Not sig.	-0.804529
171281	acyl-CoA thioesterase 3	Not sig.	-0.227321
171282	acyl-CoA thioesterase 4	Not sig.	-0.0541634
217698	acyl-CoA thioesterase 5	Not sig.	-0.607364
217700	acyl-CoA thioesterase 6	Not sig.	-1.42175
70025	acyl-CoA thioesterase 7	Not sig.	0.490702
170789	acyl-CoA thioesterase 8	Not sig.	0.0227426
56360	acyl-CoA thioesterase 9	Not sig.	0.611698
11430	acyl-Coenzyme A oxidase 1, palmitoyl	Not sig.	-0.650395
93732	acyl-Coenzyme A oxidase 2, branched chain	Not sig.	-0.635014
80911	acyl-Coenzyme A oxidase 3, pristanoyl	Not sig.	-0.042243
74121	acyl-Coenzyme A oxidase-like	Not sig.	-0.00229278
11431	acid phosphatase 1, soluble	Not sig.	-0.0335891
11432	acid phosphatase 2, lysosomal	Not sig.	0.0327975
56318	acid phosphatase 3	Not sig.	-0.693451
100503991	acid phosphatase 4	Not sig.	-0.275664
11433	acid phosphatase 5, tartrate resistant	Not sig.	-0.0175655
66659	acid phosphatase 6, lysophosphatidic	Not sig.	-0.361151
11434	acrosin prepropeptide	Not sig.	-0.256015
54137	proacrosin binding protein	Not sig.	-0.221823
94180	acyl-CoA synthetase bubblegum family member 1	Not sig.	0.886756
328845	acyl-CoA synthetase bubblegum family member 2	Not sig.	-0.284124
78625	acyl-CoA synthetase bubblegum family member 3	Not sig.	0.0688237
257633	acyl-CoA synthetase family member 3	Not sig.	-0.0441417
74205	acyl-CoA synthetase long-chain family member 3	Not sig.	-0.71196
50790	acyl-CoA synthetase long-chain family member 4	Not sig.	0.0239902
433256	acyl-CoA synthetase long-chain family member 5	Not sig.	0.379902
216739	acyl-CoA synthetase long-chain family member 6	Not sig.	-0.763887
117147	acyl-CoA synthetase medium-chain family member 1	Not sig.	0.297192
20216	acyl-CoA synthetase medium-chain family member 3	Not sig.	-0.757738
272428	acyl-CoA synthetase medium-chain family member 5	Not sig.	-0.541453
68738	acyl-CoA synthetase short-chain family member 1	Not sig.	-0.710882
60525	acyl-CoA synthetase short-chain family member 2	Not sig.	-0.292906
74945	acyl-CoA synthetase short-chain family member 2, opposite strand	Not sig.	0.14279
380660	acyl-CoA synthetase short-chain family member 3	Not sig.	-2.1929
11459	actin alpha 1, skeletal muscle	Not sig.	0.899601
11475	actin alpha 2, smooth muscle, aorta	Not sig.	0.0916397
11461	actin, beta	Not sig.	0.595916
11464	actin, alpha, cardiac muscle 1	Not sig.	-0.247427
102636989	actin, epsilon 1	Not sig.	0.0215722
11465	actin, gamma, cytoplasmic 1	Not sig.	0.371876
11468	actin, gamma 2, smooth muscle, enteric	Not sig.	0.645804
56456	actin-like 6A	Not sig.	0.238728
83766	actin-like 6B	Not sig.	-0.735007
69481	actin-like 9	Not sig.	-0.577358
414069	actin maturation protease	Not sig.	-0.275995
109711	actinin, alpha 1	Not sig.	-0.084767
11472	actinin alpha 2	Not sig.	0.613798
11474	actinin alpha 3	Not sig.	-0.0389345
60595	actinin alpha 4	Not sig.	0.476544
56444	ARP10 actin-related protein 10	Not sig.	-0.082047
54130	ARP1 actin-related protein 1A, centractin alpha	Not sig.	0.0761631
226977	ARP1 actin-related protein 1B, centractin beta	Not sig.	-0.252473
66713	actin related protein 2	Not sig.	0.0914206
74117	ARP3 actin-related protein 3	Not sig.	0.481152
242894	ARP3 actin-related protein 3B	Not sig.	0.335641
109275	ARP5 actin-related protein 5	Not sig.	-0.0236528
67019	ARP6 actin-related protein 6	Not sig.	-0.0257512
56249	ARP8 actin-related protein 8	Not sig.	-0.141901
11477	activin A receptor, type 1	Not sig.	-0.157273
11479	activin A receptor, type 1B	Not sig.	-0.423756
269275	activin A receptor, type IC	Not sig.	-2.03145
11480	activin receptor IIA	Not sig.	-0.621166
11481	activin receptor IIB	Not sig.	-1.12712
11482	activin A receptor, type II-like 1	Not sig.	-0.185779
109652	aminoacylase 1	Not sig.	0.123825
71670	aminoacylase 3	Not sig.	0.0141634
66204	acylphosphatase 1	Not sig.	-0.33082
75572	acylphosphatase 2, muscle type	Not sig.	0.00781776
11486	adenosine deaminase	Not sig.	0.883381
75773	adenosine deaminase domain containing 2	Not sig.	0.70694
75894	adenosine deaminase-like	Not sig.	0.0595651
11487	a disintegrin and metallopeptidase domain 10	Not sig.	0.0877461
11488	a disintegrin and metallopeptidase domain 11	Not sig.	-0.845622
11489	ADAM metallopeptidase domain 12	Not sig.	0.723815
11490	ADAM metallopeptidase domain 15	Not sig.	-0.125387
11491	a disintegrin and metallopeptidase domain 17	Not sig.	0.0747532
13524	a disintegrin and metallopeptidase domain 18	Not sig.	0.350527
11492	ADAM metallopeptidase domain 19	Not sig.	0.253236
280668	a disintegrin and metallopeptidase domain 1a	Not sig.	-0.17197
280667	a disintegrin and metallopeptidase domain 1b	Not sig.	-0.610409
56622	a disintegrin and metallopeptidase domain 21	Not sig.	-0.891367
11496	a disintegrin and metallopeptidase domain 22	Not sig.	-0.836713
23792	a disintegrin and metallopeptidase domain 23	Not sig.	-0.460539
13522	a disintegrin and metallopeptidase domain 28	Not sig.	-0.264743
11497	ADAM metallopeptidase domain 3	Not sig.	-0.103303
353188	a disintegrin and metallopeptidase domain 32	Not sig.	-1.0089
110751	a disintegrin and metallopeptidase domain 33	Not sig.	0.0586481
11498	a disintegrin and metallopeptidase domain 4	Not sig.	-0.0213744
11499	a disintegrin and metallopeptidase domain 5	Not sig.	-0.51618
238405	a disintegrin and metallopeptidase domain 6B	Not sig.	0.298732
11500	a disintegrin and metallopeptidase domain 7	Not sig.	-2.24632
11501	a disintegrin and metallopeptidase domain 8	Not sig.	1.68337
11502	ADAM metallopeptidase domain 9	Not sig.	-0.35755
58860	ADAM-like, decysin 1	Not sig.	-0.951445
11504	ADAM metallopeptidase with thrombospondin type 1 motif 1	Not sig.	-0.6459
224697	ADAM metallopeptidase with thrombospondin type 1 motif 10	Not sig.	-0.0621017
239337	ADAM metallopeptidase with thrombospondin type 1 motif 12	Not sig.	-1.00368
279028	ADAM metallopeptidase with thrombospondin type 1 motif 13	Not sig.	-0.442221
237360	ADAM metallopeptidase with thrombospondin type 1 motif 14	Not sig.	0.533851
235130	ADAM metallopeptidase with thrombospondin type 1 motif 15	Not sig.	-1.27895
271127	ADAM metallopeptidase with thrombospondin type 1 motif 16	Not sig.	-0.928744
233332	ADAM metallopeptidase with thrombospondin type 1 motif 17	Not sig.	-0.525501
208936	ADAM metallopeptidase with thrombospondin type 1 motif 18	Not sig.	-1.69685
240322	ADAM metallopeptidase with thrombospondin type 1 motif 19	Not sig.	-0.715427
216725	ADAM metallopeptidase with thrombospondin type 1 motif 2	Not sig.	0.137707
223838	ADAM metallopeptidase with thrombospondin type 1 motif 20	Not sig.	-0.41324
330119	ADAM metallopeptidase with thrombospondin type 1 motif 3	Not sig.	-1.46371
240913	ADAM metallopeptidase with thrombospondin type 1 motif 4	Not sig.	0.480215
23794	ADAM metallopeptidase with thrombospondin type 1 motif 5	Not sig.	-0.832727
108154	ADAM metallopeptidase with thrombospondin type 1 motif 6	Not sig.	0.618735
108153	ADAM metallopeptidase with thrombospondin type 1 motif 7	Not sig.	0.626919
30806	ADAM metallopeptidase with thrombospondin type 1 motif 8	Not sig.	-0.165377
101401	ADAM metallopeptidase with thrombospondin type 1 motif 9	Not sig.	-0.458479
77739	ADAMTS-like 1	Not sig.	-1.32579
77794	ADAMTS-like 2	Not sig.	-0.323187
269959	ADAMTS-like 3	Not sig.	-0.790937
229595	ADAMTS-like 4	Not sig.	-0.545633
66548	ADAMTS-like 5	Not sig.	-0.998681
231821	ArfGAP with dual PH domains 1	Not sig.	0.191923
216991	ArfGAP with dual PH domains 2	Not sig.	0.108466
105242792	ArfGAP with dual PH domains 2, opposite strand	Not sig.	-0.239772
56417	adenosine deaminase, RNA-specific	Not sig.	0.352175
110532	adenosine deaminase, RNA-specific, B1	Not sig.	-0.761133
94191	adenosine deaminase, RNA-specific, B2	Not sig.	-0.0897391
30947	adenosine deaminase, tRNA-specific 1	Not sig.	-0.564467
66757	adenosine deaminase, tRNA-specific 2	Not sig.	-0.551995
100113398	adenosine deaminase, tRNA-specific 3	Not sig.	-0.13534
72113	aarF domain containing kinase 1	Not sig.	-0.460514
57869	aarF domain containing kinase 2	Not sig.	-0.292428
268822	aarF domain containing kinase 5	Not sig.	-0.9412
432530	adenylate cyclase 1	Not sig.	-0.288651
271639	adenylate cyclase 10	Not sig.	-0.50384
210044	adenylate cyclase 2	Not sig.	0.29624
104111	adenylate cyclase 3	Not sig.	0.0114786
104110	adenylate cyclase 4	Not sig.	-0.00666764
224129	adenylate cyclase 5	Not sig.	-0.578359
11512	adenylate cyclase 6	Not sig.	-0.654712
11513	adenylate cyclase 7	Not sig.	0.878651
11514	adenylate cyclase 8	Not sig.	-0.32656
11515	adenylate cyclase 9	Not sig.	-0.925115
11516	adenylate cyclase activating polypeptide 1	Not sig.	-0.418226
11517	adenylate cyclase activating polypeptide 1 receptor 1	Not sig.	-0.210817
11518	adducin 1	Not sig.	-0.0893141
11519	adducin 2	Not sig.	-0.866562
27360	adducin 3	Not sig.	-0.707226
215772	androglobin	Not sig.	-0.377847
52389	adhesion G protein-coupled receptor A1	Not sig.	0.554744
78560	adhesion G protein-coupled receptor A2	Not sig.	-0.155615
70693	adhesion G protein-coupled receptor A3	Not sig.	-0.234256
107831	adhesion G protein-coupled receptor B1	Not sig.	0.12149
230775	adhesion G protein-coupled receptor B2	Not sig.	-0.103259
210933	adhesion G protein-coupled receptor B3	Not sig.	-0.378879
243277	adhesion G protein-coupled receptor D1	Not sig.	-0.12912
52614	adhesion G protein-coupled receptor E4	Not sig.	2.56157
26364	adhesion G protein-coupled receptor E5	Not sig.	-0.194476
77596	adhesion G protein-coupled receptor F1	Not sig.	-0.903618
435529	adhesion G protein-coupled receptor F2	Not sig.	-0.514704
381628	adhesion G protein-coupled receptor F3	Not sig.	0.111159
78249	adhesion G protein-coupled receptor F4	Not sig.	-0.115618
224792	adhesion G protein-coupled receptor F5	Not sig.	-0.667894
14766	adhesion G protein-coupled receptor G1	Not sig.	-0.924742
237175	adhesion G protein-coupled receptor G2	Not sig.	-0.917782
54672	adhesion G protein-coupled receptor G3	Not sig.	-0.7558
382045	adhesion G protein-coupled receptor G5	Not sig.	1.66846
215798	adhesion G protein-coupled receptor G6	Not sig.	-0.708
239853	adhesion G protein-coupled receptor G7	Not sig.	-0.112021
330814	adhesion G protein-coupled receptor L1	Not sig.	-0.478176
99633	adhesion G protein-coupled receptor L2	Not sig.	-0.877129
319387	adhesion G protein-coupled receptor L3	Not sig.	-0.4438
170757	adhesion G protein-coupled receptor L4	Not sig.	-0.348871
110789	adhesion G protein-coupled receptor V1	Not sig.	-0.149551
11522	alcohol dehydrogenase 1 (class I)	Not sig.	-0.151942
11532	alcohol dehydrogenase 5 (class III), chi polypeptide	Not sig.	-0.77023
69117	alcohol dehydrogenase 6A (class V)	Not sig.	-0.516134
11529	alcohol dehydrogenase 7 (class IV), mu or sigma polypeptide	Not sig.	-0.552184
104923	acireductone dioxygenase 1	Not sig.	-0.644847
72674	adiponectin receptor 1	Not sig.	-0.146267
68465	adiponectin receptor 2	Not sig.	-0.320844
67326	adipose secreted signaling protein	Not sig.	-0.164221
11534	adenosine kinase	Not sig.	-0.495255
11535	adrenomedullin	Not sig.	0.84597
223780	adrenomedullin 2	Not sig.	0.982073
11538	activity-dependent neuroprotective protein	Not sig.	-1.26093
240442	ADNP homeobox 2	Not sig.	-0.536642
211488	2-aminoethanethiol dioxygenase	Not sig.	-0.216992
11539	adenosine A1 receptor	Not sig.	-1.16637
11540	adenosine A2a receptor	Not sig.	1.1829
11541	adenosine A2b receptor	Not sig.	0.556858
11542	adenosine A3 receptor	Not sig.	-0.647499
72141	ADP-dependent glucokinase	Not sig.	-0.133415
11544	ADP-ribosylarginine hydrolase	Not sig.	0.372848
234072	ADP-ribosylhydrolase like 1	Not sig.	0.132264
66358	ADP-ribose/CDP-alcohol diphosphatase, manganese dependent	Not sig.	-0.124602
100206	ADP-ribosylserine hydrolase	Not sig.	0.0651186
11549	adrenergic receptor, alpha 1a	Not sig.	-0.701284
11548	adrenergic receptor, alpha 1b	Not sig.	-0.669753
11550	adrenergic receptor, alpha 1d	Not sig.	-1.33917
11551	adrenergic receptor, alpha 2a	Not sig.	-0.495437
11552	adrenergic receptor, alpha 2b	Not sig.	0.397994
11553	adrenergic receptor, alpha 2c	Not sig.	0.389197
11554	adrenergic receptor, beta 1	Not sig.	-0.689577
11555	adrenergic receptor, beta 2	Not sig.	-0.219808
11556	adrenergic receptor, beta 3	Not sig.	-1.94827
56436	adhesion regulating molecule 1 26S proteasome ubiquitin receptor	Not sig.	0.191149
11564	adenylosuccinate lyase	Not sig.	-0.0632783
11565	adenylosuccinate synthase 1	Not sig.	1.62294
11566	adenylosuccinate synthase 2	Not sig.	-0.0487475
109254	androgen dependent TFPI regulating protein	Not sig.	-0.406183
11568	AE binding protein 1	Not sig.	-0.564729
11569	AE binding protein 2	Not sig.	-0.10917
68048	apoptosis enhancing nuclease	Not sig.	-0.318401
100302567	snoRNA AF357399	Not sig.	-0.725196
449562	snoRNA AF357425	Not sig.	-4.27313
449561	snoRNA AF357426	Not sig.	0.0373448
70292	actin filament associated protein 1	Not sig.	-0.569852
106877	actin filament associated protein 1-like 1	Not sig.	-0.415534
226250	actin filament associated protein 1-like 2	Not sig.	0.0442252
17356	afadin, adherens junction formation factor	Not sig.	-0.558607
17355	AF4/FMR2 family, member 1	Not sig.	-0.641698
14266	AF4/FMR2 family, member 2	Not sig.	-0.0511772
16764	AF4/FMR2 family, member 3	Not sig.	0.681838
93736	AF4/FMR2 family, member 4	Not sig.	-0.561489
215951	AFG1 like ATPase	Not sig.	-0.109673
57815	AFG2 AAA ATPase homolog A	Not sig.	0.309353
214616	AFG2 AAA ATPase homolog B	Not sig.	-0.125276
114896	AFG3-like AAA ATPase 1	Not sig.	0.0490276
69597	AFG3-like AAA ATPase 2	Not sig.	-0.204552
280662	afamin	Not sig.	-1.47657
71562	arylformamidase	Not sig.	-0.431456
11576	alpha fetoprotein	Not sig.	1.68658
216549	aftiphilin	Not sig.	-0.297143
11593	aspartylglucosaminidase	Not sig.	-0.175829
347722	ArfGAP with GTPase domain, ankyrin repeat and PH domain 1	Not sig.	-0.769332
216439	ArfGAP with GTPase domain, ankyrin repeat and PH domain 2	Not sig.	1.01981
213990	ArfGAP with GTPase domain, ankyrin repeat and PH domain 3	Not sig.	-0.296656
271813	ATP/GTP binding protein-like 2	Not sig.	-1.70232
76223	ATP/GTP binding protein-like 3	Not sig.	-0.00829219
78933	ATP/GTP binding protein-like 4	Not sig.	-0.591094
231093	ATP/GTP binding protein-like 5	Not sig.	-0.509899
11596	advanced glycosylation end product-specific receptor	Not sig.	0.67717
15463	ArfGAP with FG repeats 1	Not sig.	-0.112322
231801	ArfGAP with FG repeats 2	Not sig.	-0.867578
66549	angiogenic factor with G patch and FHA domains 1	Not sig.	-0.278894
69923	acylglycerol kinase	Not sig.	-0.22917
77559	amylo-1,6-glucosidase, 4-alpha-glucanotransferase	Not sig.	-0.541787
75986	agmatinase	Not sig.	-2.2147
236511	argonaute RISC catalytic subunit 1	Not sig.	-0.438255
239528	argonaute RISC catalytic subunit 2	Not sig.	-0.405139
214150	argonaute RISC catalytic subunit 3	Not sig.	-0.705677
76850	argonaute RISC catalytic subunit 4	Not sig.	-0.772167
55979	1-acylglycerol-3-phosphate O-acyltransferase 1	Not sig.	-0.160313
67512	1-acylglycerol-3-phosphate O-acyltransferase 2	Not sig.	0.138692
28169	1-acylglycerol-3-phosphate O-acyltransferase 3	Not sig.	-0.374665
68262	1-acylglycerol-3-phosphate O-acyltransferase 4	Not sig.	0.406148
52123	1-acylglycerol-3-phosphate O-acyltransferase 5	Not sig.	0.317977
228061	alkylglycerone phosphate synthase	Not sig.	-0.164036
23795	anterior gradient 2	Not sig.	-0.302698
403205	anterior gradient 3	Not sig.	-2.03055
11603	agrin	Not sig.	-0.132558
11604	agouti related neuropeptide	Not sig.	0.342581
11606	angiotensinogen	Not sig.	-0.442513
67269	ATP/GTP binding protein 1	Not sig.	-0.16523
11607	angiotensin II receptor, type 1a	Not sig.	-1.73213
11608	angiotensin II receptor, type 1b	Not sig.	-0.11129
11609	angiotensin II receptor, type 2	Not sig.	-0.921991
11610	angiotensin II, type I receptor-associated protein	Not sig.	-0.0623942
11611	alanine-glyoxylate aminotransferase	Not sig.	0.0273808
268782	alanine-glyoxylate aminotransferase 2	Not sig.	0.180788
226747	AT hook containing transcription factor 1	Not sig.	-0.398316
269378	S-adenosylhomocysteine hydrolase	Not sig.	-0.420233
11615	adenosylhomocysteinase like	Not sig.	-0.418761
229709	S-adenosylhomocysteine hydrolase-like 1	Not sig.	-0.198643
74340	S-adenosylhomocysteine hydrolase-like 2	Not sig.	-0.062651
230793	AT hook, DNA binding motif, containing 1	Not sig.	-0.327105
52906	Abelson helper integration site 1	Not sig.	-0.540526
66395	AHNAK nucleoprotein	Not sig.	-0.120842
100041194	AHNAK nucleoprotein 2	Not sig.	-0.464049
11622	aryl-hydrocarbon receptor	Not sig.	-0.542737
11624	aryl-hydrocarbon receptor repressor	Not sig.	0.079049
217737	AHA1, activator of heat shock protein ATPase 1	Not sig.	0.101809
268390	AHA1, activator of heat shock protein ATPase 2	Not sig.	-0.1098
11625	alpha-2-HS-glycoprotein	Not sig.	0.0948967
170812	alpha hemoglobin stabilizing protein	Not sig.	0.558547
99542	expressed sequence AI115009	Not sig.	-0.745939
98870	expressed sequence AI182371	Not sig.	-0.669563
105120	expressed sequence AI197445	Not sig.	-0.442544
102015	expressed sequence AI225912	Not sig.	-0.401475
101521	expressed sequence AI314278	Not sig.	0.630951
621080	expressed sequence AI429214	Not sig.	-0.636498
100504549	expressed sequence AI463170	Not sig.	-0.777273
100042802	expressed sequence AI463229	Not sig.	-1.04421
100675	expressed sequence AI480526	Not sig.	-0.515971
229694	expressed sequence AI504432	Not sig.	1.78987
433855	expressed sequence AI506816	Not sig.	0.359983
100165	expressed sequence AI507597	Not sig.	-0.284486
330941	expressed sequence AI593442	Not sig.	-0.126258
98404	expressed sequence AI597479	Not sig.	-0.320286
224833	expressed sequence AI661453	Not sig.	-0.0245881
107242	expressed sequence AI837181	Not sig.	-0.152021
100740	expressed sequence AI839979	Not sig.	-1.32612
100048701	expressed sequence AI847159	Not sig.	1.86096
243373	expressed sequence AI854703	Not sig.	-2.25373
233168	expressed sequence AI987944	Not sig.	-0.266268
11628	activation-induced cytidine deaminase	Not sig.	4.29303
108909	axin interactor, dorsalization associated	Not sig.	0.0818332
108897	allograft inflammatory factor 1-like	Not sig.	0.137888
26926	apoptosis-inducing factor, mitochondrion-associated 1	Not sig.	0.000101332
71361	apoptosis-inducing factor, mitochondrion-associated 2	Not sig.	-0.674677
72168	apoptosis-inducing factor, mitochondrion-associated 3	Not sig.	-1.02345
66253	androgen-induced 1	Not sig.	-0.22803
383619	absent in melanoma 2	Not sig.	-0.110804
13722	aminoacyl tRNA synthetase complex-interacting multifunctional protein 1	Not sig.	-0.0334494
231872	aminoacyl tRNA synthetase complex-interacting multifunctional protein 2	Not sig.	0.457762
11632	aryl-hydrocarbon receptor-interacting protein	Not sig.	0.0884536
114230	aryl hydrocarbon receptor-interacting protein-like 1	Not sig.	-0.047693
11634	autoimmune regulator	Not sig.	0.364676
194268	AFG2 interacting ribosome maturation factor	Not sig.	-0.390863
230959	adherens junction associated protein 1	Not sig.	-0.398704
381353	apical junction component 1	Not sig.	-0.343864
16475	ajuba LIM protein	Not sig.	-0.305066
11636	adenylate kinase 1	Not sig.	0.150323
11637	adenylate kinase 2	Not sig.	0.0698179
56248	adenylate kinase 3	Not sig.	-0.104748
11639	adenylate kinase 4	Not sig.	0.757221
229949	adenylate kinase 5	Not sig.	-0.671074
102216272	adenylate kinase 6	Not sig.	-0.000577586
78801	adenylate kinase 7	Not sig.	-0.179156
68870	adenylate kinase 8	Not sig.	0.23265
[truncated: 24,987 more rows]
